# Supplementary material for: RNA-Seq Reveals Function of Bta-miR-149-5p in the Regulation of Bovine Adipocyte Differentiation
Source: Animals (Basel). 2021 Apr 22;11(5):1207. doi: 10.3390/ani11051207 (PMC8145242; doi:10.3390/ani11051207)
Supplement: Supplementary file 1 [file animals-11-01207-s001.zip]

Archive with 4 entries (4 files):
- S1 primers.pdf
- S2-NC-vs-Mi.all.annot.xls
- S3-NC-vs-Mi.C.xls
- S4-NC-vs-Mi.path.xls
