# Supplementary material for: RNA-Seq Reveals Function of Bta-miR-149-5p in the Regulation of Bovine Adipocyte Differentiation
Source: Animals (Basel). 2021 Apr 22;11(5):1207. doi: 10.3390/ani11051207 (PMC8145242; doi:10.3390/ani11051207)
Supplement: Supplementary file 1 [file animals-11-01207-s001.zip › S2-NC-vs-Mi.all.annot.xls]

id	NC-1_count	NC-2_count	NC-3_count	Mi-1_count	Mi-2_count	Mi-3_count	NC-1_fpkm	NC-2_fpkm	NC-3_fpkm	Mi-1_fpkm	Mi-2_fpkm	Mi-3_fpkm	NC_mean	Mi_mean	log2(fc)	PValue	FDR	Symbol	Description	KEGG_A_class	KEGG_B_class	Pathway	K_ID	GO Component	GO Function	GO Process
ncbi_615414	249	369	290	452	439	460	13.34	18.38	15.63	24.95	23.73	24.31	15.78333333	24.33	0.624334395	0.000104871	0.002615533	CCND2	G1/S-specific cyclin-D2 [Bos taurus]	Human Diseases;Environmental Information Processing;Human Diseases;Human Diseases;Human Diseases;Environmental Information Processing;Cellular Processes;Human Diseases;Cellular Processes;Human Diseases;Environmental Information Processing;Human Diseases;Environmental Information Processing;Environmental Information Processing;Cellular Processes;Organismal Systems;Cellular Processes;Environmental …	Cancers;Signal transduction;Infectious diseases;Infectious diseases;Cancers;Signal transduction;Cellular community - eukaryotes;Cancers;Cell growth and death;Cancers;Signal transduction;Infectious diseases;Signal transduction;Signal transduction;Cell growth and death;Endocrine system;Cell growth and death;Signal transduction	ko05200//Pathways in cancer;ko04151//PI3K-Akt signaling pathway;ko05165//Human papillomavirus infection;ko05166//HTLV-I infection;ko05203//Viral carcinogenesis;ko04630//Jak-STAT signaling pathway;ko04510//Focal adhesion;ko05202//Transcriptional misregulation in cancers;ko04218//Cellular senescence;ko05206//MicroRNAs in cancer;ko04390//Hippo signaling pathway;ko05162//Measles;ko04310//Wnt signalin…	K10151;K10151;K10151;K10151;K10151;K10151;K10151;K10151;K10151;K10151;K10151;K10151;K10151;K10151;K10151;K10151;K10151;K10151	GO:0005635//nuclear envelope;GO:0005635//nuclear envelope;GO:0031981//nuclear lumen;GO:0031981//nuclear lumen;GO:0044427//chromosomal part;GO:0044427//chromosomal part;GO:0044444//cytoplasmic part;GO:0044444//cytoplasmic part	GO:0019900//kinase binding;GO:0019900//kinase binding	GO:0000079//regulation of cyclin-dependent protein serine/threonine kinase activity;GO:0000079//regulation of cyclin-dependent protein serine/threonine kinase activity
ncbi_515971	484	589	497	686	701	767	13.99	15.63	14.36	20.39	20.57	21.67	14.66	20.87666667	0.510006275	0.000107597	0.002667078	Orai3	protein orai-3 [Bos taurus]	Environmental Information Processing	Signal transduction	ko04020//Calcium signaling pathway	K16058	-	-	-
ncbi_789710	121	93	70	43	46	45	5.63	3.97	3.26	2.06	2.17	2.05	4.286666667	2.093333333	-1.034054178	0.000108633	0.002687279	KLF13	Krueppel-like factor 13 [Bos taurus]	-	-	-	-	GO:0043231//intracellular membrane-bounded organelle	GO:0003676//nucleic acid binding;GO:0043169//cation binding	GO:0006366//transcription from RNA polymerase II promoter;GO:0008283//cell proliferation;GO:0030218//erythrocyte differentiation
ncbi_506724	249	343	328	387	580	457	6.19	7.83	8.15	9.88	14.6	11.09	7.39	11.85666667	0.682052204	0.000111057	0.002741651	Pdcd4	programmed cell death protein 4 [Bos taurus]	Human Diseases;Human Diseases	Cancers;Cancers	ko05205//Proteoglycans in cancer;ko05206//MicroRNAs in cancer	K16865;K16865	GO:0044444//cytoplasmic part;GO:0044444//cytoplasmic part	-	GO:0007568//aging;GO:0007568//aging
ncbi_516039	1063	1070	1067	818	795	831	27.82	25.7	27.91	22.01	21.12	21.26	27.14333333	21.46333333	-0.338723752	0.00011603	0.002852827	Map2k3	dual specificity mitogen-activated protein kinase kinase 3 [Bos taurus]	Environmental Information Processing;Organismal Systems;Environmental Information Processing;Human Diseases;Human Diseases;Cellular Processes;Environmental Information Processing;Organismal Systems;Human Diseases;Organismal Systems;Organismal Systems;Environmental Information Processing;Organismal Systems;Human Diseases;Organismal Systems	Signal transduction;Environmental adaptation;Signal transduction;Infectious diseases;Infectious diseases;Cell growth and death;Signal transduction;Immune system;Infectious diseases;Sensory system;Endocrine system;Signal transduction;Immune system;Neurodegenerative diseases;Immune system	ko04010//MAPK signaling pathway;ko04714//Thermogenesis;ko04015//Rap1 signaling pathway;ko05169//Epstein-Barr virus infection;ko05164//Influenza A;ko04218//Cellular senescence;ko04668//TNF signaling pathway;ko04620//Toll-like receptor signaling pathway;ko05145//Toxoplasmosis;ko04750//Inflammatory mediator regulation of TRP channels;ko04912//GnRH signaling pathway;ko04013//MAPK signaling pathway - …	K04432;K04432;K04432;K04432;K04432;K04432;K04432;K04432;K04432;K04432;K04432;K04432;K04432;K04432;K04432	-	-	-
ncbi_337925	1366	1492	1440	901	1239	1091	12.62	12.62	13.24	8.58	11.66	9.78	12.82666667	10.00666667	-0.358184822	0.000124739	0.003030164	SLC8A1	PREDICTED: sodium/calcium exchanger 1 isoform X6 [Bison bison bison]	Organismal Systems;Environmental Information Processing;Environmental Information Processing;Organismal Systems;Environmental Information Processing;Organismal Systems;Human Diseases;Human Diseases;Organismal Systems;Human Diseases;Organismal Systems;Organismal Systems	Sensory system;Signal transduction;Signal transduction;Circulatory system;Signal transduction;Digestive system;Cardiovascular diseases;Cardiovascular diseases;Circulatory system;Cardiovascular diseases;Digestive system;Excretory system	ko04740//Olfactory transduction;ko04020//Calcium signaling pathway;ko04022//cGMP - PKG signaling pathway;ko04261//Adrenergic signaling in cardiomyocytes;ko04371//Apelin signaling pathway;ko04974//Protein digestion and absorption;ko05414//Dilated cardiomyopathy (DCM);ko05410//Hypertrophic cardiomyopathy (HCM);ko04260//Cardiac muscle contraction;ko05412//Arrhythmogenic right ventricular cardiomyopa…	K05849;K05849;K05849;K05849;K05849;K05849;K05849;K05849;K05849;K05849;K05849;K05849	GO:0016021//integral component of membrane;GO:0016021//integral component of membrane;GO:0016021//integral component of membrane;GO:0016021//integral component of membrane;GO:0016021//integral component of membrane;GO:0016021//integral component of membrane;GO:0016021//integral component of membrane;GO:0016021//integral component of membrane;GO:0016021//integral component of membrane;GO:0016021//…	GO:0005515//protein binding;GO:0005515//protein binding;GO:0005515//protein binding;GO:0005515//protein binding;GO:0005515//protein binding;GO:0005515//protein binding;GO:0005515//protein binding;GO:0005515//protein binding;GO:0005515//protein binding;GO:0005515//protein binding;GO:0005515//protein binding;GO:0005515//protein binding;GO:0005515//protein binding;GO:0005515//protein binding;GO:0005…	GO:0000302//response to reactive oxygen species;GO:0000302//response to reactive oxygen species;GO:0000302//response to reactive oxygen species;GO:0000302//response to reactive oxygen species;GO:0000302//response to reactive oxygen species;GO:0000302//response to reactive oxygen species;GO:0000302//response to reactive oxygen species;GO:0000302//response to reactive oxygen species;GO:0000302//res…
ncbi_522998	1072	1072	1028	711	849	867	9.83	9.02	9.42	6.7	7.9	7.77	9.423333333	7.456666667	-0.337706627	0.000129327	0.00313533	CCDC6	PREDICTED: LOW QUALITY PROTEIN: coiled-coil domain-containing protein 6 isoform X2 [Bos taurus]	Human Diseases;Human Diseases	Cancers;Cancers	ko05200//Pathways in cancer;ko05216//Thyroid cancer	K09288;K09288	-	-	-
ncbi_509808	230	348	349	509	481	436	3.87	5.43	5.94	8.91	8.31	7.24	5.08	8.153333333	0.682561501	0.000133374	0.003201492	LIPG	PREDICTED: endothelial lipase isoform X1 [Bos indicus]	Metabolism;Metabolism;Organismal Systems	Global and overview maps;Lipid metabolism;Digestive system	ko01100//Metabolic pathways;ko00561//Glycerolipid metabolism;ko04979//Cholesterol metabolism	K22284;K22284;K22284	-	GO:0004620//phospholipase activity;GO:0004620//phospholipase activity;GO:0004806//triglyceride lipase activity;GO:0004806//triglyceride lipase activity	GO:0010982//regulation of high-density lipoprotein particle clearance;GO:0010982//regulation of high-density lipoprotein particle clearance;GO:0030301//cholesterol transport;GO:0030301//cholesterol transport;GO:0031323//regulation of cellular metabolic process;GO:0031323//regulation of cellular metabolic process;GO:0034369//plasma lipoprotein particle remodeling;GO:0034369//plasma lipoprotein par…
ncbi_540155	7095	7583	6932	9171	8816	9226	109.62	107.71	106.74	146.56	138.1	139.19	108.0233333	141.2833333	0.387248314	0.000143066	0.003413908	GANAB	neutral alpha-glucosidase AB [Bos taurus]	Metabolism;Genetic Information Processing;Metabolism	Global and overview maps;Folding, sorting and degradation;Glycan biosynthesis and metabolism	ko01100//Metabolic pathways;ko04141//Protein processing in endoplasmic reticulum;ko00510//N-Glycan biosynthesis	K05546;K05546;K05546	GO:0043234//protein complex;GO:0043234//protein complex	GO:0005488//binding;GO:0005488//binding	GO:0044238//primary metabolic process;GO:0044238//primary metabolic process
ncbi_515310	192	190	193	122	125	109	4.94	4.55	4.98	3.3	3.18	2.78	4.823333333	3.086666667	-0.643980823	0.000144136	0.003415131	DUSP6	dual specificity protein phosphatase 6 [Bos taurus]	Environmental Information Processing;Human Diseases;Human Diseases	Signal transduction;Cancers;Cancers	ko04010//MAPK signaling pathway;ko05202//Transcriptional misregulation in cancers;ko05221//Acute myeloid leukemia	K21946;K21946;K21946	-	GO:0008138//protein tyrosine/serine/threonine phosphatase activity;GO:0008138//protein tyrosine/serine/threonine phosphatase activity	GO:0001932//regulation of protein phosphorylation;GO:0001932//regulation of protein phosphorylation;GO:0006470//protein dephosphorylation;GO:0006470//protein dephosphorylation;GO:0006915//apoptotic process;GO:0006915//apoptotic process;GO:0006950//response to stress;GO:0006950//response to stress;GO:0007275//multicellular organism development;GO:0007275//multicellular organism development;GO:0009…
ncbi_515266	388	488	456	274	345	315	10.74	12.34	12.62	7.77	9.68	8.49	11.9	8.646666667	-0.460745595	0.000145669	0.003442218	ATF3	cyclic AMP-dependent transcription factor ATF-3 [Bos taurus]	Human Diseases	Infectious diseases	ko05166//HTLV-I infection	K09032	GO:0031981//nuclear lumen;GO:0031981//nuclear lumen	GO:0001071//nucleic acid binding transcription factor activity;GO:0001071//nucleic acid binding transcription factor activity;GO:0003677//DNA binding;GO:0003677//DNA binding;GO:0005515//protein binding;GO:0005515//protein binding	GO:0006006//glucose metabolic process;GO:0006006//glucose metabolic process;GO:0006351//transcription, DNA-templated;GO:0006351//transcription, DNA-templated;GO:0007519//skeletal muscle tissue development;GO:0007519//skeletal muscle tissue development
ncbi_538769	99	126	110	56	63	63	2.75	3.21	3.05	1.6	1.77	1.71	3.003333333	1.693333333	-0.826698609	0.00014596	0.003442392	NOG	PREDICTED: noggin [Bos taurus]	Environmental Information Processing	Signal transduction	ko04350//TGF-beta signaling pathway	K04658	GO:0044421//extracellular region part	GO:0046983//protein dimerization activity	GO:0001649//osteoblast differentiation;GO:0001704//formation of primary germ layer;GO:0001840//neural plate development;GO:0001933//negative regulation of protein phosphorylation;GO:0003002//regionalization;GO:0007411//axon guidance;GO:0007498//mesoderm development;GO:0008284//positive regulation of cell proliferation;GO:0008285//negative regulation of cell proliferation;GO:0009611//response to w…
ncbi_520974	808	959	911	1239	1098	1260	6.54	7.09	7.39	10.31	9.05	9.97	7.006666667	9.776666667	0.480614402	0.000147809	0.003472514	MED12	mediator of RNA polymerase II transcription subunit 12 [Bos taurus]	Organismal Systems	Endocrine system	ko04919//Thyroid hormone signaling pathway	K15162	GO:0031981//nuclear lumen;GO:0031981//nuclear lumen;GO:0031981//nuclear lumen;GO:0031981//nuclear lumen;GO:0043231//intracellular membrane-bounded organelle;GO:0043231//intracellular membrane-bounded organelle;GO:0043231//intracellular membrane-bounded organelle;GO:0043231//intracellular membrane-bounded organelle;GO:0043234//protein complex;GO:0043234//protein complex;GO:0043234//protein complex…	GO:0000977//RNA polymerase II regulatory region sequence-specific DNA binding;GO:0000977//RNA polymerase II regulatory region sequence-specific DNA binding;GO:0000977//RNA polymerase II regulatory region sequence-specific DNA binding;GO:0000977//RNA polymerase II regulatory region sequence-specific DNA binding;GO:0001076//transcription factor activity, RNA polymerase II transcription factor bindi…	GO:0003401//axis elongation;GO:0003401//axis elongation;GO:0003401//axis elongation;GO:0003401//axis elongation;GO:0003401//axis elongation;GO:0003401//axis elongation;GO:0003401//axis elongation;GO:0003401//axis elongation;GO:0006366//transcription from RNA polymerase II promoter;GO:0006366//transcription from RNA polymerase II promoter;GO:0006366//transcription from RNA polymerase II promoter;G…
ncbi_507197	2819	2869	2536	2192	2002	2185	74.11	69.2	66.62	59.23	53.44	56.06	69.97666667	56.24333333	-0.315191843	0.000157317	0.003660844	SHMT2	serine hydroxymethyltransferase, mitochondrial precursor [Bos taurus]	Metabolism;Metabolism;Human Diseases;Metabolism;Metabolism;Metabolism;Metabolism	Global and overview maps;Global and overview maps;Drug resistance;Global and overview maps;Amino acid metabolism;Carbohydrate metabolism;Metabolism of cofactors and vitamins	ko01100//Metabolic pathways;ko01200//Carbon metabolism;ko01523//Antifolate resistance;ko01230//Biosynthesis of amino acids;ko00260//Glycine, serine and threonine metabolism;ko00630//Glyoxylate and dicarboxylate metabolism;ko00670//One carbon pool by folate	K00600;K00600;K00600;K00600;K00600;K00600;K00600	GO:0005740//mitochondrial envelope;GO:0005759//mitochondrial matrix;GO:0005759//mitochondrial matrix;GO:0005759//mitochondrial matrix;GO:0005759//mitochondrial matrix;GO:0005759//mitochondrial matrix;GO:0005759//mitochondrial matrix;GO:0005759//mitochondrial matrix;GO:0005759//mitochondrial matrix;GO:0005856//cytoskeleton;GO:0005856//cytoskeleton;GO:0005856//cytoskeleton;GO:0005856//cytoskeleton;…	GO:0004793//threonine aldolase activity;GO:0005515//protein binding;GO:0016742//hydroxymethyl-, formyl- and related transferase activity;GO:0016742//hydroxymethyl-, formyl- and related transferase activity;GO:0016742//hydroxymethyl-, formyl- and related transferase activity;GO:0016742//hydroxymethyl-, formyl- and related transferase activity;GO:0016742//hydroxymethyl-, formyl- and related transfe…	GO:0006545//glycine biosynthetic process;GO:0006563//L-serine metabolic process;GO:0006730//one-carbon metabolic process;GO:0006730//one-carbon metabolic process;GO:0006730//one-carbon metabolic process;GO:0006730//one-carbon metabolic process;GO:0006730//one-carbon metabolic process;GO:0006730//one-carbon metabolic process;GO:0006730//one-carbon metabolic process;GO:0006730//one-carbon metabolic…
ncbi_282089	634	805	692	520	545	472	18.28	20.31	19.49	15.02	15.47	12.7	19.36	14.39666667	-0.427344137	0.000160582	0.003722203	TGFB1	PREDICTED: transforming growth factor beta-1 [Bos mutus]	Human Diseases;Environmental Information Processing;Environmental Information Processing;Human Diseases;Human Diseases;Human Diseases;Human Diseases;Cellular Processes;Environmental Information Processing;Human Diseases;Human Diseases;Human Diseases;Organismal Systems;Organismal Systems;Environmental Information Processing;Human Diseases;Cellular Processes;Human Diseases;Human Diseases;Organismal…	Cancers;Signaling molecules and interaction;Signal transduction;Infectious diseases;Cancers;Infectious diseases;Cancers;Cell growth and death;Signal transduction;Infectious diseases;Endocrine and metabolic diseases;Cancers;Development;Endocrine system;Signal transduction;Infectious diseases;Cell growth and death;Infectious diseases;Infectious diseases;Immune system;Endocrine and metabolic disease…	ko05200//Pathways in cancer;ko04060//Cytokine-cytokine receptor interaction;ko04010//MAPK signaling pathway;ko05166//HTLV-I infection;ko05205//Proteoglycans in cancer;ko05152//Tuberculosis;ko05225//Hepatocellular carcinoma;ko04218//Cellular senescence;ko04390//Hippo signaling pathway;ko05161//Hepatitis B;ko04932//Non-alcoholic fatty liver disease (NAFLD);ko05226//Gastric cancer;ko04380//Osteoclas…	K13375;K13375;K13375;K13375;K13375;K13375;K13375;K13375;K13375;K13375;K13375;K13375;K13375;K13375;K13375;K13375;K13375;K13375;K13375;K13375;K13375;K13375;K13375;K13375;K13375;K13375;K13375;K13375;K13375;K13375;K13375;K13375;K13375	GO:0016020//membrane;GO:0016020//membrane;GO:0016020//membrane;GO:0031012//extracellular matrix;GO:0031012//extracellular matrix;GO:0031012//extracellular matrix;GO:0031012//extracellular matrix;GO:0031091//platelet alpha granule;GO:0031091//platelet alpha granule;GO:0031091//platelet alpha granule;GO:0042995//cell projection;GO:0043005//neuron projection;GO:0043005//neuron projection;GO:0043005/…	GO:0005160//transforming growth factor beta receptor binding;GO:0005160//transforming growth factor beta receptor binding;GO:0005160//transforming growth factor beta receptor binding;GO:0005160//transforming growth factor beta receptor binding;GO:0046983//protein dimerization activity;GO:0046983//protein dimerization activity;GO:0046983//protein dimerization activity	GO:0000075//cell cycle checkpoint;GO:0000075//cell cycle checkpoint;GO:0000075//cell cycle checkpoint;GO:0000075//cell cycle checkpoint;GO:0000278//mitotic cell cycle;GO:0001773//myeloid dendritic cell activation;GO:0001773//myeloid dendritic cell activation;GO:0001773//myeloid dendritic cell activation;GO:0001773//myeloid dendritic cell activation;GO:0001819//positive regulation of cytokine prod…
ncbi_520030	41881	46994	43192	34147	38057	35417	411.47	423.74	424.18	344.94	379.49	340.08	419.7966667	354.8366667	-0.242535614	0.000169933	0.003901716	LAMB1	laminin subunit beta-1 precursor [Bos taurus]	Human Diseases;Environmental Information Processing;Human Diseases;Cellular Processes;Human Diseases;Human Diseases;Human Diseases;Environmental Information Processing	Cancers;Signal transduction;Infectious diseases;Cellular community - eukaryotes;Infectious diseases;Infectious diseases;Cancers;Signaling molecules and interaction	ko05200//Pathways in cancer;ko04151//PI3K-Akt signaling pathway;ko05165//Human papillomavirus infection;ko04510//Focal adhesion;ko05146//Amoebiasis;ko05145//Toxoplasmosis;ko05222//Small cell lung cancer;ko04512//ECM-receptor interaction	K05636;K05636;K05636;K05636;K05636;K05636;K05636;K05636	GO:0031988//membrane-bounded vesicle;GO:0043256//laminin complex;GO:0044444//cytoplasmic part	GO:0005198//structural molecule activity;GO:0005515//protein binding;GO:0046625//sphingolipid binding	GO:0000904//cell morphogenesis involved in differentiation;GO:0009887//organ morphogenesis;GO:0016337//single organismal cell-cell adhesion;GO:0016477//cell migration;GO:0030030//cell projection organization
ncbi_520058	107	96	107	170	176	170	2.05	1.67	2.02	3.32	3.38	3.19	1.913333333	3.296666667	0.784919784	0.000179049	0.004080176	MAP4K2	mitogen-activated protein kinase kinase kinase kinase 2 [Bos taurus]	Environmental Information Processing	Signal transduction	ko04010//MAPK signaling pathway	K04414	-	GO:0019901//protein kinase binding;GO:0019901//protein kinase binding;GO:0019901//protein kinase binding;GO:0030695//GTPase regulator activity;GO:0030695//GTPase regulator activity;GO:0030695//GTPase regulator activity;GO:0032550//purine ribonucleoside binding;GO:0032550//purine ribonucleoside binding;GO:0032550//purine ribonucleoside binding	GO:0000187//activation of MAPK activity;GO:0000187//activation of MAPK activity;GO:0000187//activation of MAPK activity;GO:0007254//JNK cascade;GO:0007254//JNK cascade;GO:0007254//JNK cascade;GO:0016192//vesicle-mediated transport;GO:0016192//vesicle-mediated transport;GO:0016192//vesicle-mediated transport
ncbi_282637	47	60	44	14	24	20	0.98	1.15	0.92	0.3	0.51	0.41	1.016666667	0.406666667	-1.321928095	0.000186768	0.004224358	CDH1	cadherin-1 precursor [Bos taurus]	Human Diseases;Environmental Information Processing;Environmental Information Processing;Environmental Information Processing;Human Diseases;Environmental Information Processing;Human Diseases;Human Diseases;Cellular Processes;Human Diseases;Human Diseases;Human Diseases;Human Diseases	Cancers;Signal transduction;Signal transduction;Signaling molecules and interaction;Cancers;Signal transduction;Infectious diseases;Infectious diseases;Cellular community - eukaryotes;Cancers;Cancers;Cancers;Cancers	ko05200//Pathways in cancer;ko04015//Rap1 signaling pathway;ko04390//Hippo signaling pathway;ko04514//Cell adhesion molecules (CAMs);ko05226//Gastric cancer;ko04371//Apelin signaling pathway;ko05130//Pathogenic Escherichia coli infection;ko05100//Bacterial invasion of epithelial cells;ko04520//Adherens junction;ko05218//Melanoma;ko05213//Endometrial cancer;ko05219//Bladder cancer;ko05216//Thyroid…	K05689;K05689;K05689;K05689;K05689;K05689;K05689;K05689;K05689;K05689;K05689;K05689;K05689	GO:0005856//cytoskeleton;GO:0005911//cell-cell junction;GO:0005924//cell-substrate adherens junction;GO:0016234//inclusion body;GO:0019897//extrinsic component of plasma membrane;GO:0031224//intrinsic component of membrane;GO:0033267//axon part;GO:0043218//compact myelin;GO:0043231//intracellular membrane-bounded organelle;GO:0044444//cytoplasmic part	GO:0008092//cytoskeletal protein binding;GO:0019902//phosphatase binding;GO:0046872//metal ion binding	GO:0000904//cell morphogenesis involved in differentiation;GO:0002066//columnar/cuboidal epithelial cell development;GO:0006351//transcription, DNA-templated;GO:0006915//apoptotic process;GO:0007009//plasma membrane organization;GO:0007043//cell-cell junction assembly;GO:0007162//negative regulation of cell adhesion;GO:0008285//negative regulation of cell proliferation;GO:0010226//response to lit…
ncbi_281276	2055	2510	2289	1895	1534	1660	26.12	29.27	29.07	24.77	19.79	20.64	28.15333333	21.73333333	-0.373396283	0.000199438	0.004426331	LDLR	low-density lipoprotein receptor precursor [Bos taurus]	Cellular Processes;Human Diseases;Human Diseases;Organismal Systems;Human Diseases;Organismal Systems;Organismal Systems;Organismal Systems;Organismal Systems	Transport and catabolism;Endocrine and metabolic diseases;Infectious diseases;Digestive system;Infectious diseases;Endocrine system;Endocrine system;Endocrine system;Digestive system	ko04144//Endocytosis;ko04934//Cushing syndrome;ko05160//Hepatitis C;ko04976//Bile secretion;ko05145//Toxoplasmosis;ko04925//Aldosterone synthesis and secretion;ko04927//Cortisol synthesis and secretion;ko04913//Ovarian Steroidogenesis;ko04979//Cholesterol metabolism	K12473;K12473;K12473;K12473;K12473;K12473;K12473;K12473;K12473	GO:0000323//lytic vacuole;GO:0000323//lytic vacuole;GO:0005768//endosome;GO:0005768//endosome;GO:0005886//plasma membrane;GO:0005886//plasma membrane;GO:0031224//intrinsic component of membrane;GO:0031224//intrinsic component of membrane;GO:0034358//plasma lipoprotein particle;GO:0034358//plasma lipoprotein particle	GO:0030228//lipoprotein particle receptor activity;GO:0030228//lipoprotein particle receptor activity;GO:0046872//metal ion binding;GO:0046872//metal ion binding;GO:0071813//lipoprotein particle binding;GO:0071813//lipoprotein particle binding	GO:0010866//regulation of triglyceride biosynthetic process;GO:0010866//regulation of triglyceride biosynthetic process;GO:0016125//sterol metabolic process;GO:0016125//sterol metabolic process;GO:0016192//vesicle-mediated transport;GO:0016192//vesicle-mediated transport;GO:0030163//protein catabolic process;GO:0030163//protein catabolic process;GO:0030301//cholesterol transport;GO:0030301//chole…
ncbi_407183	313	283	260	456	402	407	4.84	3.9	4.01	7	5.85	5.73	4.25	6.193333333	0.543253255	0.000199706	0.004426331	PFKFB3	6-phosphofructo-2-kinase/fructose-2,6-bisphosphatase 3 [Bos taurus]	Environmental Information Processing;Environmental Information Processing;Metabolism	Signal transduction;Signal transduction;Carbohydrate metabolism	ko04152//AMPK signaling pathway;ko04066//HIF-1 signaling pathway;ko00051//Fructose and mannose metabolism	K01103;K01103;K01103	-	GO:0008443//phosphofructokinase activity;GO:0008443//phosphofructokinase activity;GO:0032550//purine ribonucleoside binding;GO:0032550//purine ribonucleoside binding;GO:0032550//purine ribonucleoside binding;GO:0032550//purine ribonucleoside binding;GO:0032550//purine ribonucleoside binding;GO:0032550//purine ribonucleoside binding;GO:0032550//purine ribonucleoside binding;GO:0032550//purine ribo…	GO:0006096//glycolytic process;GO:0006796//phosphate-containing compound metabolic process;GO:0006796//phosphate-containing compound metabolic process;GO:0006796//phosphate-containing compound metabolic process;GO:0006796//phosphate-containing compound metabolic process;GO:0006796//phosphate-containing compound metabolic process;GO:0006796//phosphate-containing compound metabolic process;GO:00074…
ncbi_511614	1155	1216	1166	928	922	870	22.4	22.32	22.6	19.64	18.34	16.49	22.44	18.15666667	-0.305573309	0.0002253	0.00490411	AGPAT6	PREDICTED: glycerol-3-phosphate acyltransferase 4 isoform X1 [Bos taurus]	Metabolism;Metabolism;Metabolism	Global and overview maps;Lipid metabolism;Lipid metabolism	ko01100//Metabolic pathways;ko00564//Glycerophospholipid metabolism;ko00561//Glycerolipid metabolism	K13506;K13506;K13506	GO:0031224//intrinsic component of membrane;GO:0031224//intrinsic component of membrane;GO:0031224//intrinsic component of membrane;GO:0042175//nuclear outer membrane-endoplasmic reticulum membrane network;GO:0042175//nuclear outer membrane-endoplasmic reticulum membrane network;GO:0042175//nuclear outer membrane-endoplasmic reticulum membrane network;GO:0043231//intracellular membrane-bounded or…	GO:0016740//transferase activity;GO:0016740//transferase activity;GO:0016740//transferase activity	GO:0002068//glandular epithelial cell development;GO:0002068//glandular epithelial cell development;GO:0002068//glandular epithelial cell development;GO:0006641//triglyceride metabolic process;GO:0006641//triglyceride metabolic process;GO:0006641//triglyceride metabolic process;GO:0006732//coenzyme metabolic process;GO:0006732//coenzyme metabolic process;GO:0006732//coenzyme metabolic process;GO:…
ncbi_538507	532	717	564	463	407	398	9.55	11.81	10.12	8.54	7.41	6.98	10.49333333	7.643333333	-0.457199186	0.000234095	0.005059281	FZD2	PREDICTED: frizzled-2 [Bos taurus]	Human Diseases;Human Diseases;Human Diseases;Human Diseases;Human Diseases;Environmental Information Processing;Human Diseases;Human Diseases;Environmental Information Processing;Human Diseases;Environmental Information Processing;Cellular Processes;Organismal Systems;Human Diseases	Cancers;Infectious diseases;Infectious diseases;Cancers;Cancers;Signal transduction;Endocrine and metabolic diseases;Cancers;Signal transduction;Cancers;Signal transduction;Cellular community - eukaryotes;Endocrine system;Cancers	ko05200//Pathways in cancer;ko05165//Human papillomavirus infection;ko05166//HTLV-I infection;ko05205//Proteoglycans in cancer;ko05225//Hepatocellular carcinoma;ko04390//Hippo signaling pathway;ko04934//Cushing syndrome;ko05226//Gastric cancer;ko04150//mTOR signaling pathway;ko05224//Breast cancer;ko04310//Wnt signaling pathway;ko04550//Signaling pathways regulating pluripotency of stem cells;ko0…	K02235;K02235;K02235;K02235;K02235;K02235;K02235;K02235;K02235;K02235;K02235;K02235;K02235;K02235	-	-	-
ncbi_282031	772	617	613	402	493	529	8.9	6.53	7.1	4.78	5.76	5.97	7.51	5.503333333	-0.448507193	0.000250866	0.005373931	Rap1a	ras-related protein Rap-1A precursor [Homo sapiens]	Environmental Information Processing;Environmental Information Processing;Environmental Information Processing;Environmental Information Processing;Cellular Processes;Organismal Systems;Cellular Processes;Human Diseases;Organismal Systems;Organismal Systems;Organismal Systems;Organismal Systems;Human Diseases;Organismal Systems	Signal transduction;Signal transduction;Signal transduction;Signal transduction;Cellular community - eukaryotes;Immune system;Cellular community - eukaryotes;Endocrine and metabolic diseases;Immune system;Nervous system;Immune system;Digestive system;Cancers;Nervous system	ko04010//MAPK signaling pathway;ko04024//cAMP signaling pathway;ko04014//Ras signaling pathway;ko04015//Rap1 signaling pathway;ko04510//Focal adhesion;ko04062//Chemokine signaling pathway;ko04530//Tight junction;ko04934//Cushing syndrome;ko04611//Platelet activation;ko04722//Neurotrophin signaling pathway;ko04670//Leukocyte transendothelial migration;ko04972//Pancreatic secretion;ko05211//Renal c…	K04353;K04353;K04353;K04353;K04353;K04353;K04353;K04353;K04353;K04353;K04353;K04353;K04353;K04353	GO:0005768//endosome;GO:0005768//endosome;GO:0005768//endosome;GO:0016020//membrane;GO:0016020//membrane;GO:0016020//membrane;GO:0031988//membrane-bounded vesicle;GO:0031988//membrane-bounded vesicle;GO:0031988//membrane-bounded vesicle;GO:0042995//cell projection;GO:0042995//cell projection;GO:0042995//cell projection;GO:0043234//protein complex;GO:0043234//protein complex;GO:0043234//protein co…	GO:0005088//Ras guanyl-nucleotide exchange factor activity;GO:0005088//Ras guanyl-nucleotide exchange factor activity;GO:0005088//Ras guanyl-nucleotide exchange factor activity;GO:0017111//nucleoside-triphosphatase activity;GO:0017111//nucleoside-triphosphatase activity;GO:0017111//nucleoside-triphosphatase activity;GO:0022892//substrate-specific transporter activity;GO:0022892//substrate-specifi…	GO:0001775//cell activation;GO:0001775//cell activation;GO:0001775//cell activation;GO:0001885//endothelial cell development;GO:0001885//endothelial cell development;GO:0001885//endothelial cell development;GO:0001934//positive regulation of protein phosphorylation;GO:0001934//positive regulation of protein phosphorylation;GO:0001934//positive regulation of protein phosphorylation;GO:0007169//tra…
ncbi_615850	126	122	120	75	73	58	2.2	1.95	2.1	1.35	1.3	0.99	2.083333333	1.213333333	-0.779917739	0.000255081	0.005437284	PTPN5	tyrosine-protein phosphatase non-receptor type 5 [Bos taurus]	Environmental Information Processing	Signal transduction	ko04010//MAPK signaling pathway	K18018	-	GO:0004721//phosphoprotein phosphatase activity;GO:0004721//phosphoprotein phosphatase activity;GO:0004721//phosphoprotein phosphatase activity	GO:0006470//protein dephosphorylation;GO:0006470//protein dephosphorylation
ncbi_280991	4021	4453	4120	5825	4915	5578	111.41	113.28	113.85	169.72	135.15	150.24	112.8466667	151.7033333	0.426888982	0.000261946	0.005552515	AKT1	RAC-alpha serine/threonine-protein kinase [Bubalus bubalis]	Human Diseases;Environmental Information Processing;Human Diseases;Environmental Information Processing;Human Diseases;Human Diseases;Environmental Information Processing;Environmental Information Processing;Environmental Information Processing;Environmental Information Processing;Human Diseases;Human Diseases;Human Diseases;Cellular Processes;Human Diseases;Human Diseases;Organismal Systems;Huma…	Cancers;Signal transduction;Infectious diseases;Signal transduction;Infectious diseases;Infectious diseases;Signal transduction;Signal transduction;Signal transduction;Signal transduction;Infectious diseases;Cancers;Infectious diseases;Cellular community - eukaryotes;Infectious diseases;Infectious diseases;Immune system;Cancers;Signal transduction;Cell growth and death;Infectious diseases;Endocri…	ko05200//Pathways in cancer;ko04151//PI3K-Akt signaling pathway;ko05165//Human papillomavirus infection;ko04010//MAPK signaling pathway;ko05166//HTLV-I infection;ko05163//Human cytomegalovirus infection;ko04024//cAMP signaling pathway;ko04014//Ras signaling pathway;ko04630//Jak-STAT signaling pathway;ko04015//Rap1 signaling pathway;ko05167//Kaposi sarcoma-associated herpesvirus infection;ko05205/…	K04456;K04456;K04456;K04456;K04456;K04456;K04456;K04456;K04456;K04456;K04456;K04456;K04456;K04456;K04456;K04456;K04456;K04456;K04456;K04456;K04456;K04456;K04456;K04456;K04456;K04456;K04456;K04456;K04456;K04456;K04456;K04456;K04456;K04456;K04456;K04456;K04456;K04456;K04456;K04456;K04456;K04456;K04456;K04456;K04456;K04456;K04456;K04456;K04456;K04456;K04456;K04456;K04456;K04456;K04456;K04456;K04456;…	GO:0005815//microtubule organizing center;GO:0005815//microtubule organizing center;GO:0015630//microtubule cytoskeleton;GO:0016020//membrane;GO:0016020//membrane;GO:0016020//membrane;GO:0030054//cell junction;GO:0030054//cell junction;GO:0031981//nuclear lumen;GO:0031981//nuclear lumen;GO:0043231//intracellular membrane-bounded organelle;GO:0044444//cytoplasmic part;GO:0044444//cytoplasmic part	GO:0004672//protein kinase activity;GO:0004672//protein kinase activity;GO:0004672//protein kinase activity;GO:0019900//kinase binding;GO:0019901//protein kinase binding;GO:0019901//protein kinase binding;GO:0030234//enzyme regulator activity;GO:0030234//enzyme regulator activity;GO:0030234//enzyme regulator activity;GO:0032550//purine ribonucleoside binding;GO:0032550//purine ribonucleoside bind…	GO:0001503//ossification;GO:0001503//ossification;GO:0001503//ossification;GO:0001666//response to hypoxia;GO:0001666//response to hypoxia;GO:0001933//negative regulation of protein phosphorylation;GO:0001933//negative regulation of protein phosphorylation;GO:0001934//positive regulation of protein phosphorylation;GO:0001934//positive regulation of protein phosphorylation;GO:0001934//positive reg…
ncbi_526175	33	58	31	92	83	82	0.46	0.67	0.39	1.15	0.95	0.9	0.506666667	1	0.980891177	0.000264965	0.005596986	Pcyt1b	choline-phosphate cytidylyltransferase B [Bos taurus]	Metabolism;Metabolism;Human Diseases;Metabolism	Global and overview maps;Lipid metabolism;Cancers;Metabolism of other amino acids	ko01100//Metabolic pathways;ko00564//Glycerophospholipid metabolism;ko05231//Choline metabolism in cancer;ko00440//Phosphonate and phosphinate metabolism	K00968;K00968;K00968;K00968	GO:0043231//intracellular membrane-bounded organelle	GO:0070567//cytidylyltransferase activity	GO:0006644//phospholipid metabolic process;GO:0008152//metabolic process;GO:0008152//metabolic process;GO:0008585//female gonad development;GO:0008585//female gonad development;GO:0008585//female gonad development;GO:0048232//male gamete generation;GO:0048232//male gamete generation;GO:0048232//male gamete generation
ncbi_281735	562	943	1222	1692	2014	2254	20.88	32.15	45.37	64.62	75.93	81.83	32.8	74.12666667	1.176296823	0.00027546	0.005778475	CXCL6	C-X-C motif chemokine 6 precursor [Bos taurus]	Environmental Information Processing;Organismal Systems;Environmental Information Processing;Organismal Systems;Human Diseases;Human Diseases	Signaling molecules and interaction;Immune system;Signal transduction;Immune system;Immune diseases;Infectious diseases	ko04060//Cytokine-cytokine receptor interaction;ko04062//Chemokine signaling pathway;ko04668//TNF signaling pathway;ko04657//IL-17 signaling pathway;ko05323//Rheumatoid arthritis;ko05133//Pertussis	K05506;K05506;K05506;K05506;K05506;K05506	GO:0044421//extracellular region part	GO:0005125//cytokine activity;GO:0005539//glycosaminoglycan binding	GO:0001817//regulation of cytokine production;GO:0002237//response to molecule of bacterial origin;GO:0006935//chemotaxis;GO:0070945//neutrophil mediated killing of gram-negative bacterium
ncbi_281138	40321	42940	38123	54501	48901	51178	700.19	684.36	661.75	973.09	861.87	868.6	682.1	901.1866667	0.401842706	0.000278474	0.005811581	EEF2	elongation factor 2 [Bos taurus]	Organismal Systems;Environmental Information Processing	Endocrine system;Signal transduction	ko04921//Oxytocin signaling pathway;ko04152//AMPK signaling pathway	K03234;K03234	GO:0030529//intracellular ribonucleoprotein complex;GO:0031988//membrane-bounded vesicle;GO:0043231//intracellular membrane-bounded organelle;GO:0044444//cytoplasmic part	GO:0008135//translation factor activity, RNA binding;GO:0017111//nucleoside-triphosphatase activity;GO:0019900//kinase binding;GO:0032550//purine ribonucleoside binding;GO:0090079//translation regulator activity, nucleic acid binding	GO:0006412//translation;GO:0009154//purine ribonucleotide catabolic process;GO:0016265//death
ncbi_516024	1683	2767	2333	1494	1671	1737	50.09	65.74	62.1	46.48	49.25	49.57	59.31	48.43333333	-0.292275075	0.000285673	0.005931251	VAPA	vesicle-associated membrane protein-associated protein A [Bos taurus]	Organismal Systems	Digestive system	ko04979//Cholesterol metabolism	K06096	GO:0015630//microtubule cytoskeleton;GO:0015630//microtubule cytoskeleton;GO:0031224//intrinsic component of membrane;GO:0031224//intrinsic component of membrane;GO:0042175//nuclear outer membrane-endoplasmic reticulum membrane network;GO:0042175//nuclear outer membrane-endoplasmic reticulum membrane network;GO:0043231//intracellular membrane-bounded organelle;GO:0043231//intracellular membrane-b…	GO:0046983//protein dimerization activity;GO:0046983//protein dimerization activity	GO:0007249//I-kappaB kinase/NF-kappaB signaling;GO:0007249//I-kappaB kinase/NF-kappaB signaling;GO:0016265//death;GO:0016265//death;GO:0030030//cell projection organization;GO:0030030//cell projection organization;GO:0033365//protein localization to organelle;GO:0033365//protein localization to organelle
ncbi_534069	2944	2738	2672	1453	2468	2090	55.22	50.25	49.81	31.8	45.66	38.26	51.76	38.57333333	-0.424233795	0.000289255	0.005985165	TGFB2	transforming growth factor beta-2 precursor [Bos taurus]	Human Diseases;Environmental Information Processing;Environmental Information Processing;Human Diseases;Human Diseases;Human Diseases;Human Diseases;Cellular Processes;Human Diseases;Environmental Information Processing;Human Diseases;Human Diseases;Organismal Systems;Environmental Information Processing;Human Diseases;Cellular Processes;Human Diseases;Human Diseases;Human Diseases;Human Diseases…	Cancers;Signaling molecules and interaction;Signal transduction;Infectious diseases;Cancers;Infectious diseases;Cancers;Cell growth and death;Cancers;Signal transduction;Infectious diseases;Cancers;Development;Signal transduction;Infectious diseases;Cell growth and death;Infectious diseases;Infectious diseases;Endocrine and metabolic diseases;Immune diseases;Cardiovascular diseases;Cancers;Cardio…	ko05200//Pathways in cancer;ko04060//Cytokine-cytokine receptor interaction;ko04010//MAPK signaling pathway;ko05166//HTLV-I infection;ko05205//Proteoglycans in cancer;ko05152//Tuberculosis;ko05225//Hepatocellular carcinoma;ko04218//Cellular senescence;ko05206//MicroRNAs in cancer;ko04390//Hippo signaling pathway;ko05161//Hepatitis B;ko05226//Gastric cancer;ko04380//Osteoclast differentiation;ko04…	K13376;K13376;K13376;K13376;K13376;K13376;K13376;K13376;K13376;K13376;K13376;K13376;K13376;K13376;K13376;K13376;K13376;K13376;K13376;K13376;K13376;K13376;K13376;K13376;K13376;K13376;K13376;K13376;K13376;K13376	GO:0005578//proteinaceous extracellular matrix;GO:0005578//proteinaceous extracellular matrix;GO:0005578//proteinaceous extracellular matrix;GO:0012505//endomembrane system;GO:0012505//endomembrane system;GO:0012505//endomembrane system;GO:0031091//platelet alpha granule;GO:0031091//platelet alpha granule;GO:0031091//platelet alpha granule;GO:0043005//neuron projection;GO:0043005//neuron projecti…	GO:0004674//protein serine/threonine kinase activity;GO:0004674//protein serine/threonine kinase activity;GO:0004674//protein serine/threonine kinase activity;GO:0004674//protein serine/threonine kinase activity;GO:0004674//protein serine/threonine kinase activity;GO:0004674//protein serine/threonine kinase activity;GO:0005160//transforming growth factor beta receptor binding;GO:0005160//transfor…	GO:0001101//response to acid chemical;GO:0001503//ossification;GO:0001503//ossification;GO:0001503//ossification;GO:0001503//ossification;GO:0001503//ossification;GO:0001503//ossification;GO:0001704//formation of primary germ layer;GO:0001775//cell activation;GO:0001775//cell activation;GO:0001775//cell activation;GO:0001837//epithelial to mesenchymal transition;GO:0001837//epithelial to mesenchy…
ncbi_509963	167	168	169	116	88	102	4.83	4.46	4.89	3.45	2.58	2.88	4.726666667	2.97	-0.670360196	0.000290947	0.006009939	ANGPTL4	angiopoietin-related protein 4 precursor [Bos taurus]	Organismal Systems;Organismal Systems	Endocrine system;Digestive system	ko03320//PPAR signaling pathway;ko04979//Cholesterol metabolism	K08767;K08767	GO:0031012//extracellular matrix;GO:0044421//extracellular region part	GO:0005102//receptor binding;GO:0030296//protein tyrosine kinase activator activity	GO:0001525//angiogenesis;GO:0001666//response to hypoxia;GO:0010595//positive regulation of endothelial cell migration;GO:0010596//negative regulation of endothelial cell migration;GO:0043066//negative regulation of apoptotic process;GO:0048869//cellular developmental process;GO:0051004//regulation of lipoprotein lipase activity;GO:0055090//acylglycerol homeostasis
ncbi_525428	408	535	471	361	303	326	10.9	13.08	12.58	9.94	8.25	8.53	12.18666667	8.906666667	-0.452346063	0.000312455	0.006399799	E2F4	PREDICTED: transcription factor E2F4 [Bos mutus]	Cellular Processes;Cellular Processes;Environmental Information Processing	Cell growth and death;Cell growth and death;Signal transduction	ko04218//Cellular senescence;ko04110//Cell cycle;ko04350//TGF-beta signaling pathway	K04682;K04682;K04682	GO:0043231//intracellular membrane-bounded organelle;GO:0043231//intracellular membrane-bounded organelle;GO:0043234//protein complex;GO:0043234//protein complex	GO:0001071//nucleic acid binding transcription factor activity;GO:0001071//nucleic acid binding transcription factor activity;GO:0003676//nucleic acid binding;GO:0003676//nucleic acid binding;GO:0005515//protein binding;GO:0005515//protein binding	GO:0003013//circulatory system process;GO:0003013//circulatory system process;GO:0006351//transcription, DNA-templated;GO:0008283//cell proliferation;GO:0008283//cell proliferation;GO:0010467//gene expression;GO:0010927//cellular component assembly involved in morphogenesis;GO:0010927//cellular component assembly involved in morphogenesis;GO:0019725//cellular homeostasis;GO:0019725//cellular home…
ncbi_541161	294	458	406	524	575	568	7.69	10.99	10.61	14.09	15.26	14.52	9.763333333	14.62333333	0.582826513	0.000316851	0.006469987	DKK2	dickkopf-related protein 2 precursor [Bos taurus]	Environmental Information Processing	Signal transduction	ko04310//Wnt signaling pathway	K02165	GO:0044421//extracellular region part	-	GO:0030177//positive regulation of Wnt signaling pathway;GO:0030178//negative regulation of Wnt signaling pathway;GO:0044707//single-multicellular organism process
ncbi_505884	1227	1338	1267	959	1062	1005	27.33	27.24	28.06	22.78	23.34	22.02	27.54333333	22.71333333	-0.27816372	0.000323114	0.006584798	Klf6	Krueppel-like factor 6 [Bos taurus]	-	-	-	-	GO:0043231//intracellular membrane-bounded organelle;GO:0043231//intracellular membrane-bounded organelle;GO:0043231//intracellular membrane-bounded organelle	GO:0043169//cation binding;GO:0043169//cation binding;GO:0043169//cation binding	GO:0007166//cell surface receptor signaling pathway;GO:0007166//cell surface receptor signaling pathway;GO:0007166//cell surface receptor signaling pathway
ncbi_529670	18030	19428	17941	13061	16493	15361	166.9	166.71	167.44	127.86	157.97	142.93	167.0166667	142.92	-0.224784258	0.000324614	0.0066043	LAMA4	laminin subunit alpha-4 precursor [Bos taurus]	Human Diseases;Environmental Information Processing;Human Diseases;Cellular Processes;Human Diseases;Human Diseases;Human Diseases;Environmental Information Processing;Human Diseases	Cancers;Signal transduction;Infectious diseases;Cellular community - eukaryotes;Infectious diseases;Infectious diseases;Cancers;Signaling molecules and interaction;Infectious diseases	ko05200//Pathways in cancer;ko04151//PI3K-Akt signaling pathway;ko05165//Human papillomavirus infection;ko04510//Focal adhesion;ko05146//Amoebiasis;ko05145//Toxoplasmosis;ko05222//Small cell lung cancer;ko04512//ECM-receptor interaction;ko05143//African trypanosomiasis	K06241;K06241;K06241;K06241;K06241;K06241;K06241;K06241;K06241	GO:0031988//membrane-bounded vesicle;GO:0031988//membrane-bounded vesicle;GO:0031988//membrane-bounded vesicle;GO:0031988//membrane-bounded vesicle;GO:0031988//membrane-bounded vesicle;GO:0031988//membrane-bounded vesicle;GO:0043256//laminin complex;GO:0043256//laminin complex;GO:0043256//laminin complex;GO:0043256//laminin complex;GO:0043256//laminin complex;GO:0043256//laminin complex	GO:0005198//structural molecule activity;GO:0005198//structural molecule activity;GO:0005515//protein binding;GO:0005515//protein binding;GO:0005515//protein binding;GO:0005515//protein binding;GO:0005515//protein binding;GO:0005515//protein binding	GO:0007155//cell adhesion;GO:0007155//cell adhesion;GO:0007155//cell adhesion;GO:0007155//cell adhesion;GO:0007155//cell adhesion;GO:0007155//cell adhesion;GO:0009790//embryo development;GO:0009790//embryo development;GO:0009790//embryo development;GO:0009790//embryo development;GO:0009790//embryo development;GO:0009790//embryo development;GO:0016477//cell migration;GO:0016477//cell migration;GO:…
ncbi_616317	165	121	143	203	244	239	9.18	6.23	7.92	11.61	13.92	13.04	7.776666667	12.85666667	0.725292839	0.000329323	0.006688882	STMN1	stathmin isoform a [Homo sapiens]	Environmental Information Processing;Human Diseases	Signal transduction;Cancers	ko04010//MAPK signaling pathway;ko05206//MicroRNAs in cancer	K04381;K04381	GO:0015630//microtubule cytoskeleton;GO:0015630//microtubule cytoskeleton;GO:0031988//membrane-bounded vesicle;GO:0031988//membrane-bounded vesicle;GO:0044444//cytoplasmic part;GO:0044444//cytoplasmic part	GO:0008092//cytoskeletal protein binding;GO:0008092//cytoskeletal protein binding;GO:0060089//molecular transducer activity;GO:0060089//molecular transducer activity	GO:0000278//mitotic cell cycle;GO:0000278//mitotic cell cycle;GO:0006928//movement of cell or subcellular component;GO:0006928//movement of cell or subcellular component;GO:0007165//signal transduction;GO:0007165//signal transduction;GO:0007417//central nervous system development;GO:0007417//central nervous system development;GO:0031111//negative regulation of microtubule polymerization or depoly…
ncbi_515333	387	426	405	227	304	331	3.38	3.33	3.61	1.97	2.69	2.84	3.44	2.5	-0.46048047	0.00033699	0.006821809	ABCC4	PREDICTED: multidrug resistance-associated protein 4 isoform X1 [Bos taurus]	Environmental Information Processing;Organismal Systems;Environmental Information Processing;Human Diseases	Signal transduction;Digestive system;Membrane transport;Drug resistance	ko04024//cAMP signaling pathway;ko04976//Bile secretion;ko02010//ABC transporters;ko01523//Antifolate resistance	K05673;K05673;K05673;K05673	GO:0030667//secretory granule membrane;GO:0031224//intrinsic component of membrane;GO:0031224//intrinsic component of membrane	GO:0005253//anion channel activity;GO:0015405//P-P-bond-hydrolysis-driven transmembrane transporter activity;GO:0032550//purine ribonucleoside binding;GO:0042626//ATPase activity, coupled to transmembrane movement of substances	GO:0006821//chloride transport;GO:0009154//purine ribonucleotide catabolic process
ncbi_535603	634	818	617	976	941	906	9.04	10.93	9	14.67	13.76	12.87	9.656666667	13.76666667	0.511582097	0.000343853	0.006914625	ADCY3	adenylate cyclase type 3 [Bos taurus]	Organismal Systems;Human Diseases;Human Diseases;Human Diseases;Environmental Information Processing;Organismal Systems;Environmental Information Processing;Environmental Information Processing;Organismal Systems;Metabolism;Environmental Information Processing;Human Diseases;Organismal Systems;Organismal Systems;Environmental Information Processing;Organismal Systems;Environmental Information Pro…	Sensory system;Cancers;Infectious diseases;Infectious diseases;Signal transduction;Environmental adaptation;Signal transduction;Signal transduction;Immune system;Nucleotide metabolism;Signal transduction;Endocrine and metabolic diseases;Endocrine system;Nervous system;Signal transduction;Circulatory system;Signal transduction;Endocrine system;Digestive system;Circulatory system;Endocrine system;I…	ko04740//Olfactory transduction;ko05200//Pathways in cancer;ko05166//HTLV-I infection;ko05163//Human cytomegalovirus infection;ko04024//cAMP signaling pathway;ko04714//Thermogenesis;ko04015//Rap1 signaling pathway;ko04020//Calcium signaling pathway;ko04062//Chemokine signaling pathway;ko00230//Purine metabolism;ko04022//cGMP - PKG signaling pathway;ko04934//Cushing syndrome;ko04921//Oxytocin sign…	K08043;K08043;K08043;K08043;K08043;K08043;K08043;K08043;K08043;K08043;K08043;K08043;K08043;K08043;K08043;K08043;K08043;K08043;K08043;K08043;K08043;K08043;K08043;K08043;K08043;K08043;K08043;K08043;K08043;K08043;K08043;K08043;K08043;K08043;K08043;K08043;K08043;K08043;K08043;K08043;K08043;K08043;K08043;K08043;K08043;K08043;K08043;K08043;K08043	GO:0031224//intrinsic component of membrane;GO:0031224//intrinsic component of membrane;GO:0042995//cell projection;GO:0042995//cell projection;GO:0044424//intracellular part;GO:0044424//intracellular part	GO:0016829//lyase activity;GO:0016829//lyase activity	GO:0007165//signal transduction;GO:0007165//signal transduction;GO:0009165//nucleotide biosynthetic process;GO:0009165//nucleotide biosynthetic process
ncbi_281736	13	27	15	4	1	3	0.43	0.82	0.5	0.14	0.03	0.1	0.583333333	0.09	-2.69632361	0.000346185	1	CXCR4	C-X-C chemokine receptor type 4 [Bos taurus]	Human Diseases;Environmental Information Processing;Human Diseases;Cellular Processes;Cellular Processes;Environmental Information Processing;Organismal Systems;Organismal Systems;Organismal Systems;Organismal Systems	Cancers;Signaling molecules and interaction;Infectious diseases;Transport and catabolism;Cell motility;Signal transduction;Immune system;Development;Immune system;Immune system	ko05200//Pathways in cancer;ko04060//Cytokine-cytokine receptor interaction;ko05163//Human cytomegalovirus infection;ko04144//Endocytosis;ko04810//Regulation of actin cytoskeleton;ko04020//Calcium signaling pathway;ko04062//Chemokine signaling pathway;ko04360//Axon guidance;ko04670//Leukocyte transendothelial migration;ko04672//Intestinal immune network for IgA production	K04189;K04189;K04189;K04189;K04189;K04189;K04189;K04189;K04189;K04189	GO:0000323//lytic vacuole;GO:0005768//endosome;GO:0005886//plasma membrane;GO:0031224//intrinsic component of membrane;GO:0031982//vesicle;GO:0043005//neuron projection	GO:0004950//chemokine receptor activity;GO:0017022//myosin binding;GO:0032182//ubiquitin-like protein binding;GO:0044389//ubiquitin-like protein ligase binding	GO:0003006//developmental process involved in reproduction;GO:0006950//response to stress;GO:0007009//plasma membrane organization;GO:0007276//gamete generation;GO:0007411//axon guidance;GO:0007417//central nervous system development;GO:0008283//cell proliferation;GO:0016477//cell migration;GO:0019221//cytokine-mediated signaling pathway;GO:0019932//second-messenger-mediated signaling;GO:0036230/…
ncbi_767601	1121	1220	1106	863	903	959	20.44	21.78	20.47	18.01	17.39	15.82	20.89666667	17.07333333	-0.291528077	0.00035558	0.00711511	BCL2L2	PREDICTED: bcl-2-like protein 2 isoform X1 [Miniopterus natalensis]	Human Diseases	Cancers	ko05206//MicroRNAs in cancer	K02163	-	-	-
ncbi_414925	59	57	67	115	97	120	1.97	1.74	2.23	3.94	3.28	3.91	1.98	3.71	0.905918757	0.000416807	0.008074222	BIRC5	baculoviral IAP repeat-containing protein 5 [Bos taurus]	Human Diseases;Environmental Information Processing;Human Diseases;Cellular Processes;Human Diseases;Human Diseases;Cellular Processes	Cancers;Signal transduction;Infectious diseases;Cell growth and death;Cancers;Drug resistance;Cell growth and death	ko05200//Pathways in cancer;ko04390//Hippo signaling pathway;ko05161//Hepatitis B;ko04210//Apoptosis;ko05210//Colorectal cancer;ko01524//Platinum drug resistance;ko04215//Apoptosis - multiple species	K08731;K08731;K08731;K08731;K08731;K08731;K08731	GO:0000776//kinetochore;GO:0005813//centrosome;GO:0005819//spindle;GO:0005874//microtubule;GO:0005875//microtubule associated complex;GO:0043231//intracellular membrane-bounded organelle;GO:0044444//cytoplasmic part	GO:0004869//cysteine-type endopeptidase inhibitor activity;GO:0015631//tubulin binding;GO:0046914//transition metal ion binding;GO:0046983//protein dimerization activity	GO:0000075//cell cycle checkpoint;GO:0006351//transcription, DNA-templated;GO:0006464//cellular protein modification process;GO:0007017//microtubule-based process;GO:0007096//regulation of exit from mitosis;GO:0007275//multicellular organism development;GO:0008104//protein localization;GO:0043066//negative regulation of apoptotic process;GO:0050000//chromosome localization;GO:0051346//negative re…
ncbi_789613	663	712	728	487	573	546	17.39	15.45	18.69	12.73	15.11	12.46	17.17666667	13.43333333	-0.354632754	0.000418891	0.008088795	SMARCD2	SWI/SNF-related matrix-associated actin-dependent regulator of chromatin subfamily D member 2 [Bos taurus]	Organismal Systems;Human Diseases	Environmental adaptation;Cancers	ko04714//Thermogenesis;ko05225//Hepatocellular carcinoma	K11650;K11650	GO:0090544//BAF-type complex;GO:0090544//BAF-type complex	GO:0000977//RNA polymerase II regulatory region sequence-specific DNA binding;GO:0003712//transcription cofactor activity;GO:0031490//chromatin DNA binding	GO:0006338//chromatin remodeling;GO:0006351//transcription, DNA-templated;GO:0006366//transcription from RNA polymerase II promoter;GO:0016568//chromatin modification;GO:0034728//nucleosome organization
ncbi_768313	125	158	127	208	228	201	2.93	3.82	2.81	5.13	5.03	4.51	3.186666667	4.89	0.617786348	0.000422229	0.008127405	Sox4	transcription factor SOX-4 [Bos taurus]	Human Diseases	Cancers	ko05206//MicroRNAs in cancer	K09268	GO:0005667//transcription factor complex;GO:0005667//transcription factor complex;GO:0043231//intracellular membrane-bounded organelle;GO:0043231//intracellular membrane-bounded organelle	GO:0000976//transcription regulatory region sequence-specific DNA binding;GO:0000976//transcription regulatory region sequence-specific DNA binding;GO:0000982//transcription factor activity, RNA polymerase II core promoter proximal region sequence-specific binding;GO:0000982//transcription factor activity, RNA polymerase II core promoter proximal region sequence-specific binding;GO:0001104//RNA p…	GO:0001678//cellular glucose homeostasis;GO:0001678//cellular glucose homeostasis;GO:0001822//kidney development;GO:0001822//kidney development;GO:0001838//embryonic epithelial tube formation;GO:0001838//embryonic epithelial tube formation;GO:0002065//columnar/cuboidal epithelial cell differentiation;GO:0002065//columnar/cuboidal epithelial cell differentiation;GO:0002320//lymphoid progenitor cel…
ncbi_508879	172	167	157	95	116	100	3.01	2.67	2.74	1.71	2.06	1.71	2.806666667	1.826666667	-0.61964434	0.0004254	0.008149697	ALDH3B1	PREDICTED: aldehyde dehydrogenase family 3 member B1 isoform X2 [Bos taurus]	Metabolism;Human Diseases;Metabolism;Metabolism;Metabolism;Metabolism;Metabolism;Metabolism;Metabolism	Global and overview maps;Cancers;Xenobiotics biodegradation and metabolism;Carbohydrate metabolism;Xenobiotics biodegradation and metabolism;Amino acid metabolism;Metabolism of other amino acids;Amino acid metabolism;Amino acid metabolism	ko01100//Metabolic pathways;ko05204//Chemical carcinogenesis;ko00980//Metabolism of xenobiotics by cytochrome P450;ko00010//Glycolysis / Gluconeogenesis;ko00982//Drug metabolism - cytochrome P450;ko00350//Tyrosine metabolism;ko00410//beta-Alanine metabolism;ko00360//Phenylalanine metabolism;ko00340//Histidine metabolism	K00129;K00129;K00129;K00129;K00129;K00129;K00129;K00129;K00129	GO:0016020//membrane;GO:0044444//cytoplasmic part	-	GO:0006067//ethanol metabolic process;GO:0006081//cellular aldehyde metabolic process;GO:0006979//response to oxidative stress
ncbi_540481	482	492	478	590	654	688	13.16	12.45	13.39	16.09	17.9	17.93	13	17.30666667	0.412816259	0.000485165	0.009079158	TCF7L2	transcription factor 7-like 2 [Bos taurus]	Human Diseases;Human Diseases;Human Diseases;Environmental Information Processing;Human Diseases;Human Diseases;Human Diseases;Environmental Information Processing;Human Diseases;Organismal Systems;Human Diseases;Human Diseases;Cellular Processes;Human Diseases;Human Diseases;Human Diseases;Human Diseases	Cancers;Infectious diseases;Cancers;Signal transduction;Endocrine and metabolic diseases;Cancers;Cancers;Signal transduction;Cancers;Endocrine system;Cancers;Cardiovascular diseases;Cellular community - eukaryotes;Cancers;Cancers;Cancers;Cancers	ko05200//Pathways in cancer;ko05165//Human papillomavirus infection;ko05225//Hepatocellular carcinoma;ko04390//Hippo signaling pathway;ko04934//Cushing syndrome;ko05226//Gastric cancer;ko05224//Breast cancer;ko04310//Wnt signaling pathway;ko05215//Prostate cancer;ko04916//Melanogenesis;ko05210//Colorectal cancer;ko05412//Arrhythmogenic right ventricular cardiomyopathy (ARVC);ko04520//Adherens jun…	K04491;K04491;K04491;K04491;K04491;K04491;K04491;K04491;K04491;K04491;K04491;K04491;K04491;K04491;K04491;K04491;K04491	GO:0000785//chromatin;GO:0000785//chromatin;GO:0000785//chromatin;GO:0000785//chromatin;GO:0000785//chromatin;GO:0000785//chromatin;GO:0000785//chromatin;GO:0000785//chromatin;GO:0000785//chromatin;GO:0000785//chromatin;GO:0000785//chromatin;GO:0000785//chromatin;GO:0000785//chromatin;GO:0000785//chromatin;GO:0000785//chromatin;GO:0000785//chromatin;GO:0016604//nuclear body;GO:0031981//nuclear lu…	GO:0000977//RNA polymerase II regulatory region sequence-specific DNA binding;GO:0000977//RNA polymerase II regulatory region sequence-specific DNA binding;GO:0000977//RNA polymerase II regulatory region sequence-specific DNA binding;GO:0000977//RNA polymerase II regulatory region sequence-specific DNA binding;GO:0000977//RNA polymerase II regulatory region sequence-specific DNA binding;GO:000097…	GO:0001503//ossification;GO:0001503//ossification;GO:0001503//ossification;GO:0001503//ossification;GO:0001503//ossification;GO:0001503//ossification;GO:0001503//ossification;GO:0001503//ossification;GO:0001503//ossification;GO:0001503//ossification;GO:0001503//ossification;GO:0001503//ossification;GO:0001503//ossification;GO:0001503//ossification;GO:0001503//ossification;GO:0001503//ossification…
ncbi_282191	110848	113492	103879	88664	91030	93071	1061.88	997.81	994.71	873.29	885.05	871.39	1018.133333	876.5766667	-0.215974325	0.00050377	0.009327421	Col4a1	TPA: collagen alpha-1(IV) chain [Bos taurus]	Human Diseases;Environmental Information Processing;Human Diseases;Cellular Processes;Organismal Systems;Human Diseases;Organismal Systems;Human Diseases;Human Diseases;Environmental Information Processing	Cancers;Signal transduction;Infectious diseases;Cellular community - eukaryotes;Endocrine system;Infectious diseases;Digestive system;Endocrine and metabolic diseases;Cancers;Signaling molecules and interaction	ko05200//Pathways in cancer;ko04151//PI3K-Akt signaling pathway;ko05165//Human papillomavirus infection;ko04510//Focal adhesion;ko04926//Relaxin signaling pathway;ko05146//Amoebiasis;ko04974//Protein digestion and absorption;ko04933//AGE-RAGE signaling pathway in diabetic complications;ko05222//Small cell lung cancer;ko04512//ECM-receptor interaction	K06237;K06237;K06237;K06237;K06237;K06237;K06237;K06237;K06237;K06237	GO:0005604//basement membrane	GO:0019838//growth factor binding	GO:0043200//response to amino acid;GO:0050808//synapse organization
ncbi_281275	3554	3717	3417	4292	4375	4517	145.19	139.36	139.54	180.28	181.4	180.35	141.3633333	180.6766667	0.354002239	0.000515124	0.009451194	LDHB	L-lactate dehydrogenase B chain isoform LDHBx [Bos taurus]	Metabolism;Environmental Information Processing;Organismal Systems;Human Diseases;Metabolism;Metabolism;Metabolism;Metabolism	Global and overview maps;Signal transduction;Endocrine system;Cancers;Carbohydrate metabolism;Amino acid metabolism;Carbohydrate metabolism;Carbohydrate metabolism	ko01100//Metabolic pathways;ko04066//HIF-1 signaling pathway;ko04922//Glucagon signaling pathway;ko05230//Central carbon metabolism in cancer;ko00010//Glycolysis / Gluconeogenesis;ko00270//Cysteine and methionine metabolism;ko00620//Pyruvate metabolism;ko00640//Propanoate metabolism	K00016;K00016;K00016;K00016;K00016;K00016;K00016;K00016	GO:0043231//intracellular membrane-bounded organelle;GO:0043231//intracellular membrane-bounded organelle;GO:0044444//cytoplasmic part;GO:0044444//cytoplasmic part	GO:0004457//lactate dehydrogenase activity;GO:0004457//lactate dehydrogenase activity	GO:0005975//carbohydrate metabolic process;GO:0005975//carbohydrate metabolic process;GO:0006091//generation of precursor metabolites and energy;GO:0006091//generation of precursor metabolites and energy;GO:0044710//single-organism metabolic process;GO:0044710//single-organism metabolic process
ncbi_535530	953	1030	944	1082	1359	1355	10.12	11.85	11.07	15.57	16.73	15.75	11.01333333	16.01666667	0.540322744	0.000545361	0.009901286	FOXO3	forkhead box protein O3 [Bos taurus]	Environmental Information Processing;Organismal Systems;Cellular Processes;Environmental Information Processing;Environmental Information Processing;Organismal Systems;Organismal Systems;Organismal Systems;Organismal Systems;Human Diseases;Human Diseases;Cellular Processes;Human Diseases;Organismal Systems	Signal transduction;Immune system;Cell growth and death;Signal transduction;Signal transduction;Nervous system;Aging;Aging;Endocrine system;Drug resistance;Cancers;Transport and catabolism;Cancers;Aging	ko04151//PI3K-Akt signaling pathway;ko04062//Chemokine signaling pathway;ko04218//Cellular senescence;ko04068//FoxO signaling pathway;ko04152//AMPK signaling pathway;ko04722//Neurotrophin signaling pathway;ko04211//Longevity regulating pathway - mammal;ko04212//Longevity regulating pathway - worm;ko04917//Prolactin signaling pathway;ko01521//EGFR tyrosine kinase inhibitor resistance;ko05223//Non-…	K09408;K09408;K09408;K09408;K09408;K09408;K09408;K09408;K09408;K09408;K09408;K09408;K09408;K09408	GO:0005737//cytoplasm;GO:0005737//cytoplasm;GO:0005737//cytoplasm;GO:0043231//intracellular membrane-bounded organelle;GO:0043231//intracellular membrane-bounded organelle;GO:0043231//intracellular membrane-bounded organelle	GO:0001071//nucleic acid binding transcription factor activity;GO:0001071//nucleic acid binding transcription factor activity;GO:0001071//nucleic acid binding transcription factor activity;GO:0003677//DNA binding;GO:0003677//DNA binding;GO:0003677//DNA binding;GO:0019900//kinase binding;GO:0019900//kinase binding;GO:0019900//kinase binding	GO:0001541//ovarian follicle development;GO:0001541//ovarian follicle development;GO:0001541//ovarian follicle development;GO:0006366//transcription from RNA polymerase II promoter;GO:0006366//transcription from RNA polymerase II promoter;GO:0006366//transcription from RNA polymerase II promoter;GO:0006412//translation;GO:0006412//translation;GO:0006412//translation;GO:0007166//cell surface recep…
ncbi_282261	1096	1792	1343	1662	1995	2234	24.89	37.35	30.49	38.81	45.98	49.58	30.91	44.79	0.535103012	0.000560438	0.010104544	IGFBP3	insulin-like growth factor-binding protein 3 precursor [Bos taurus]	Human Diseases;Cellular Processes;Cellular Processes	Cancers;Cell growth and death;Cell growth and death	ko05202//Transcriptional misregulation in cancers;ko04218//Cellular senescence;ko04115//p53 signaling pathway	K10138;K10138;K10138	GO:0043231//intracellular membrane-bounded organelle;GO:0044421//extracellular region part	GO:0005520//insulin-like growth factor binding;GO:0072542//protein phosphatase activator activity	GO:0000165//MAPK cascade;GO:0001932//regulation of protein phosphorylation;GO:0006006//glucose metabolic process;GO:0006915//apoptotic process;GO:0008285//negative regulation of cell proliferation;GO:0009967//positive regulation of signal transduction;GO:0014909//smooth muscle cell migration;GO:0040007//growth;GO:0044093//positive regulation of molecular function;GO:0045445//myoblast differentiat…
ncbi_281572	1827	2110	1972	2400	2472	2478	37.55	39.91	40.45	50.6	51.61	49.64	39.30333333	50.61666667	0.364960829	0.00063871	0.011341776	VEGFA	vascular endothelial growth factor A isoform VEGF-Ax precursor [Bos taurus]	Human Diseases;Environmental Information Processing;Human Diseases;Environmental Information Processing;Human Diseases;Environmental Information Processing;Environmental Information Processing;Human Diseases;Human Diseases;Cellular Processes;Human Diseases;Human Diseases;Organismal Systems;Environmental Information Processing;Human Diseases;Human Diseases;Human Diseases;Human Diseases;Human Disea…	Cancers;Signal transduction;Infectious diseases;Signal transduction;Infectious diseases;Signal transduction;Signal transduction;Infectious diseases;Cancers;Cellular community - eukaryotes;Cancers;Cardiovascular diseases;Endocrine system;Signal transduction;Endocrine and metabolic diseases;Immune diseases;Drug resistance;Cancers;Cancers;Signal transduction;Cancers	ko05200//Pathways in cancer;ko04151//PI3K-Akt signaling pathway;ko05165//Human papillomavirus infection;ko04010//MAPK signaling pathway;ko05163//Human cytomegalovirus infection;ko04014//Ras signaling pathway;ko04015//Rap1 signaling pathway;ko05167//Kaposi sarcoma-associated herpesvirus infection;ko05205//Proteoglycans in cancer;ko04510//Focal adhesion;ko05206//MicroRNAs in cancer;ko05418//Fluid s…	K05448;K05448;K05448;K05448;K05448;K05448;K05448;K05448;K05448;K05448;K05448;K05448;K05448;K05448;K05448;K05448;K05448;K05448;K05448;K05448;K05448	GO:0012505//endomembrane system;GO:0012505//endomembrane system;GO:0012505//endomembrane system;GO:0012505//endomembrane system;GO:0012505//endomembrane system;GO:0044421//extracellular region part;GO:0044421//extracellular region part;GO:0044421//extracellular region part;GO:0044421//extracellular region part;GO:0044421//extracellular region part;GO:0044424//intracellular part	GO:0005172//vascular endothelial growth factor receptor binding;GO:0005172//vascular endothelial growth factor receptor binding;GO:0005172//vascular endothelial growth factor receptor binding;GO:0005172//vascular endothelial growth factor receptor binding;GO:0005172//vascular endothelial growth factor receptor binding;GO:0005539//glycosaminoglycan binding;GO:0005539//glycosaminoglycan binding;GO:…	GO:0001666//response to hypoxia;GO:0001666//response to hypoxia;GO:0001666//response to hypoxia;GO:0001666//response to hypoxia;GO:0001666//response to hypoxia;GO:0001754//eye photoreceptor cell differentiation;GO:0001754//eye photoreceptor cell differentiation;GO:0001754//eye photoreceptor cell differentiation;GO:0001754//eye photoreceptor cell differentiation;GO:0001754//eye photoreceptor cell …
ncbi_282564	7141	7978	6767	9939	8527	9434	138.61	142.02	131.2	198.19	167.89	178.91	137.2766667	181.6633333	0.40418083	0.000657483	0.011624153	ITGB5	integrin beta-5 precursor [Bos taurus]	Environmental Information Processing;Human Diseases;Cellular Processes;Human Diseases;Cellular Processes;Cellular Processes;Human Diseases;Environmental Information Processing;Human Diseases;Human Diseases	Signal transduction;Infectious diseases;Cell motility;Cancers;Cellular community - eukaryotes;Transport and catabolism;Cardiovascular diseases;Signaling molecules and interaction;Cardiovascular diseases;Cardiovascular diseases	ko04151//PI3K-Akt signaling pathway;ko05165//Human papillomavirus infection;ko04810//Regulation of actin cytoskeleton;ko05205//Proteoglycans in cancer;ko04510//Focal adhesion;ko04145//Phagosome;ko05414//Dilated cardiomyopathy (DCM);ko04512//ECM-receptor interaction;ko05410//Hypertrophic cardiomyopathy (HCM);ko05412//Arrhythmogenic right ventricular cardiomyopathy (ARVC)	K06588;K06588;K06588;K06588;K06588;K06588;K06588;K06588;K06588;K06588	GO:0005887//integral component of plasma membrane;GO:0005887//integral component of plasma membrane;GO:0005924//cell-substrate adherens junction;GO:0005924//cell-substrate adherens junction	GO:0005102//receptor binding;GO:0005102//receptor binding	GO:0007166//cell surface receptor signaling pathway;GO:0007166//cell surface receptor signaling pathway;GO:0022610//biological adhesion;GO:0022610//biological adhesion;GO:0044707//single-multicellular organism process;GO:0044707//single-multicellular organism process
ncbi_615507	155	160	95	84	70	78	10.62	10.06	6.5	5.92	4.87	5.22	9.06	5.336666667	-0.763572148	0.000663764	0.01170608	Gstm5	glutathione S-transferase Mu 3 [Bos taurus]	Human Diseases;Human Diseases;Human Diseases;Human Diseases;Organismal Systems;Human Diseases;Metabolism;Human Diseases;Metabolism;Metabolism;Metabolism	Cancers;Cancers;Cardiovascular diseases;Cancers;Aging;Cancers;Xenobiotics biodegradation and metabolism;Drug resistance;Xenobiotics biodegradation and metabolism;Xenobiotics biodegradation and metabolism;Metabolism of other amino acids	ko05200//Pathways in cancer;ko05225//Hepatocellular carcinoma;ko05418//Fluid shear stress and atherosclerosis;ko05215//Prostate cancer;ko04212//Longevity regulating pathway - worm;ko05204//Chemical carcinogenesis;ko00983//Drug metabolism - other enzymes;ko01524//Platinum drug resistance;ko00980//Metabolism of xenobiotics by cytochrome P450;ko00982//Drug metabolism - cytochrome P450;ko00480//Gluta…	K00799;K00799;K00799;K00799;K00799;K00799;K00799;K00799;K00799;K00799;K00799	GO:0044424//intracellular part	GO:0046983//protein dimerization activity;GO:0072341//modified amino acid binding	GO:0006790//sulfur compound metabolic process;GO:0006805//xenobiotic metabolic process;GO:0006807//nitrogen compound metabolic process;GO:0033554//cellular response to stress;GO:0048545//response to steroid hormone
ncbi_524460	299	315	298	173	240	227	5.48	5.41	4.99	3.42	4.27	4.12	5.293333333	3.936666667	-0.427201948	0.000666288	0.011711634	B4GALT6	beta-1,4-galactosyltransferase 6 [Bos taurus]	Metabolism;Metabolism	Global and overview maps;Lipid metabolism	ko01100//Metabolic pathways;ko00600//Sphingolipid metabolism	K07553;K07553	GO:0000139//Golgi membrane;GO:0000139//Golgi membrane;GO:0031224//intrinsic component of membrane;GO:0031224//intrinsic component of membrane	GO:0016758//transferase activity, transferring hexosyl groups;GO:0016758//transferase activity, transferring hexosyl groups;GO:0043169//cation binding;GO:0043169//cation binding	GO:0006024//glycosaminoglycan biosynthetic process;GO:0006024//glycosaminoglycan biosynthetic process;GO:0006487//protein N-linked glycosylation;GO:0006487//protein N-linked glycosylation;GO:0006790//sulfur compound metabolic process;GO:0006790//sulfur compound metabolic process
ncbi_505463	5376	5839	5143	4467	4521	4298	235.28	234.53	224.99	201	200.81	183.84	231.6	195.2166667	-0.246559025	0.000668894	0.011740435	GADD45A	growth arrest and DNA damage-inducible protein GADD45 alpha [Bos taurus]	Human Diseases;Environmental Information Processing;Human Diseases;Human Diseases;Cellular Processes;Human Diseases;Human Diseases;Cellular Processes;Environmental Information Processing;Cellular Processes;Environmental Information Processing;Human Diseases;Human Diseases;Cellular Processes;Human Diseases;Human Diseases;Human Diseases;Human Diseases;Human Diseases;Human Diseases;Human Diseases;Hu…	Cancers;Signal transduction;Cancers;Cancers;Cell growth and death;Cancers;Cancers;Cell growth and death;Signal transduction;Cell growth and death;Signal transduction;Cancers;Cancers;Cell growth and death;Cancers;Cancers;Cancers;Cancers;Cancers;Cancers;Cancers;Cancers	ko05200//Pathways in cancer;ko04010//MAPK signaling pathway;ko05202//Transcriptional misregulation in cancers;ko05225//Hepatocellular carcinoma;ko04218//Cellular senescence;ko05226//Gastric cancer;ko05224//Breast cancer;ko04210//Apoptosis;ko04068//FoxO signaling pathway;ko04110//Cell cycle;ko04064//NF-kappa B signaling pathway;ko05222//Small cell lung cancer;ko05210//Colorectal cancer;ko04115//p5…	K04402;K04402;K04402;K04402;K04402;K04402;K04402;K04402;K04402;K04402;K04402;K04402;K04402;K04402;K04402;K04402;K04402;K04402;K04402;K04402;K04402;K04402	GO:0043231//intracellular membrane-bounded organelle	GO:0044212//transcription regulatory region DNA binding	GO:0001933//negative regulation of protein phosphorylation;GO:0006259//DNA metabolic process;GO:0006915//apoptotic process;GO:0007254//JNK cascade;GO:0009612//response to mechanical stimulus;GO:0010212//response to ionizing radiation;GO:0022402//cell cycle process;GO:0032147//activation of protein kinase activity;GO:0032874//positive regulation of stress-activated MAPK cascade;GO:0072593//reactiv…
ncbi_100138545	303	402	337	497	449	499	4.99	6.3	5.49	8.69	7.44	8.19	5.593333333	8.106666667	0.535400513	0.000691027	0.012041906	PML	LOC100138545 protein, partial [Bos taurus]	Human Diseases;Cellular Processes;Human Diseases;Human Diseases;Human Diseases;Genetic Information Processing;Human Diseases	Cancers;Transport and catabolism;Infectious diseases;Infectious diseases;Cancers;Folding, sorting and degradation;Cancers	ko05200//Pathways in cancer;ko04144//Endocytosis;ko05168//Herpes simplex infection;ko05164//Influenza A;ko05202//Transcriptional misregulation in cancers;ko04120//Ubiquitin mediated proteolysis;ko05221//Acute myeloid leukemia	K10054;K10054;K10054;K10054;K10054;K10054;K10054	GO:0005635//nuclear envelope;GO:0005635//nuclear envelope;GO:0005635//nuclear envelope;GO:0005635//nuclear envelope;GO:0005635//nuclear envelope;GO:0005789//endoplasmic reticulum membrane;GO:0005789//endoplasmic reticulum membrane;GO:0005789//endoplasmic reticulum membrane;GO:0005789//endoplasmic reticulum membrane;GO:0005789//endoplasmic reticulum membrane;GO:0016604//nuclear body;GO:0016604//nu…	GO:0003712//transcription cofactor activity;GO:0003712//transcription cofactor activity;GO:0003712//transcription cofactor activity;GO:0003712//transcription cofactor activity;GO:0003712//transcription cofactor activity;GO:0032182//ubiquitin-like protein binding;GO:0032182//ubiquitin-like protein binding;GO:0032182//ubiquitin-like protein binding;GO:0032182//ubiquitin-like protein binding;GO:0032…	GO:0000278//mitotic cell cycle;GO:0000278//mitotic cell cycle;GO:0000278//mitotic cell cycle;GO:0000278//mitotic cell cycle;GO:0000278//mitotic cell cycle;GO:0001525//angiogenesis;GO:0001525//angiogenesis;GO:0001525//angiogenesis;GO:0001525//angiogenesis;GO:0001525//angiogenesis;GO:0006282//regulation of DNA repair;GO:0006282//regulation of DNA repair;GO:0006282//regulation of DNA repair;GO:00062…
ncbi_508632	42995	43347	39882	33838	35134	36502	386.3	357.44	358.18	312.59	320.38	320.53	367.3066667	317.8333333	-0.208714644	0.00073689	0.012695421	COL4A2	PREDICTED: collagen alpha-2(IV) chain [Bison bison bison]	Human Diseases;Environmental Information Processing;Human Diseases;Cellular Processes;Organismal Systems;Human Diseases;Organismal Systems;Human Diseases;Human Diseases;Environmental Information Processing	Cancers;Signal transduction;Infectious diseases;Cellular community - eukaryotes;Endocrine system;Infectious diseases;Digestive system;Endocrine and metabolic diseases;Cancers;Signaling molecules and interaction	ko05200//Pathways in cancer;ko04151//PI3K-Akt signaling pathway;ko05165//Human papillomavirus infection;ko04510//Focal adhesion;ko04926//Relaxin signaling pathway;ko05146//Amoebiasis;ko04974//Protein digestion and absorption;ko04933//AGE-RAGE signaling pathway in diabetic complications;ko05222//Small cell lung cancer;ko04512//ECM-receptor interaction	K06237;K06237;K06237;K06237;K06237;K06237;K06237;K06237;K06237;K06237	GO:0005604//basement membrane	-	GO:0001525//angiogenesis;GO:0010467//gene expression;GO:0071363//cellular response to growth factor stimulus
ncbi_511371	176	153	179	239	252	263	3.53	2.82	3.59	4.93	5.13	5.15	3.313333333	5.07	0.613702396	0.000752807	0.012951263	SIX1	TPA: SIX homeobox 1 [Bos taurus]	Human Diseases	Cancers	ko05202//Transcriptional misregulation in cancers	K15614	GO:0031981//nuclear lumen;GO:0043234//protein complex	GO:0001071//nucleic acid binding transcription factor activity;GO:0044212//transcription regulatory region DNA binding	GO:0001656//metanephros development;GO:0001708//cell fate specification;GO:0002053//positive regulation of mesenchymal cell proliferation;GO:0003266//regulation of secondary heart field cardioblast proliferation;GO:0006366//transcription from RNA polymerase II promoter;GO:0014706//striated muscle tissue development;GO:0014812//muscle cell migration;GO:0021561//facial nerve development;GO:0030182/…
ncbi_280955	53024	64624	57052	79325	69370	72340	1585.11	1773.02	1704.82	2438.15	2104.72	2113.57	1687.65	2218.813333	0.394772564	0.000798841	0.01359168	VIM	Vimentin, partial [Bos mutus]	Human Diseases;Human Diseases	Infectious diseases;Cancers	ko05169//Epstein-Barr virus infection;ko05206//MicroRNAs in cancer	K07606;K07606	GO:0016020//membrane;GO:0031988//membrane-bounded vesicle;GO:0042579//microbody;GO:0043234//protein complex	GO:0003723//RNA binding;GO:0005198//structural molecule activity;GO:0005515//protein binding	GO:0010975//regulation of neuron projection development;GO:0021782//glial cell development;GO:0045104//intermediate filament cytoskeleton organization;GO:0048708//astrocyte differentiation
ncbi_540959	493	553	522	398	349	425	10.56	10.91	11.22	8.78	7.6	8.89	10.89666667	8.423333333	-0.371423713	0.000818677	0.013868415	CRTC2	CREB-regulated transcription coactivator 2 [Bos taurus]	Environmental Information Processing;Human Diseases;Environmental Information Processing;Human Diseases;Organismal Systems	Signal transduction;Infectious diseases;Signal transduction;Endocrine and metabolic diseases;Endocrine system	ko04151//PI3K-Akt signaling pathway;ko05166//HTLV-I infection;ko04152//AMPK signaling pathway;ko04931//Insulin resistance;ko04922//Glucagon signaling pathway	K16333;K16333;K16333;K16333;K16333	GO:0044424//intracellular part;GO:0044424//intracellular part;GO:0044424//intracellular part;GO:0044424//intracellular part	GO:0003713//transcription coactivator activity;GO:0003713//transcription coactivator activity;GO:0003713//transcription coactivator activity;GO:0003713//transcription coactivator activity	GO:0006006//glucose metabolic process;GO:0006006//glucose metabolic process;GO:0006006//glucose metabolic process;GO:0006006//glucose metabolic process;GO:0033500//carbohydrate homeostasis;GO:0033500//carbohydrate homeostasis;GO:0033500//carbohydrate homeostasis;GO:0033500//carbohydrate homeostasis;GO:0051091//positive regulation of sequence-specific DNA binding transcription factor activity;GO:0…
ncbi_281789	378	549	451	587	644	646	12.55	16.73	14.97	20.04	21.7	20.96	14.75	20.9	0.502787988	0.000848193	0.01419029	GNA14	guanine nucleotide-binding protein subunit alpha-14 [Bos taurus]	Environmental Information Processing;Human Diseases;Human Diseases	Signal transduction;Infectious diseases;Infectious diseases	ko04020//Calcium signaling pathway;ko05146//Amoebiasis;ko05142//Chagas disease (American trypanosomiasis)	K04636;K04636;K04636	GO:0031234//extrinsic component of cytoplasmic side of plasma membrane	GO:0005102//receptor binding;GO:0017076//purine nucleotide binding;GO:0017111//nucleoside-triphosphatase activity;GO:0032403//protein complex binding;GO:0032550//purine ribonucleoside binding;GO:0043169//cation binding;GO:0060089//molecular transducer activity	GO:0007186//G-protein coupled receptor signaling pathway;GO:0009154//purine ribonucleotide catabolic process
ncbi_536911	1483	1631	1557	1153	1267	1381	15.28	15.66	16.27	12.43	13.39	13.95	15.73666667	13.25666667	-0.247411921	0.000887491	0.01473102	RUNX2	PREDICTED: runt-related transcription factor 2 isoform X3 [Bos taurus]	Human Diseases;Organismal Systems	Cancers;Endocrine system	ko05202//Transcriptional misregulation in cancers;ko04928//Parathyroid hormone synthesis, secretion and action	K09278;K09278	GO:0000785//chromatin;GO:0000785//chromatin;GO:0000785//chromatin;GO:0000785//chromatin;GO:0043231//intracellular membrane-bounded organelle;GO:0043231//intracellular membrane-bounded organelle;GO:0043231//intracellular membrane-bounded organelle;GO:0043231//intracellular membrane-bounded organelle;GO:0043231//intracellular membrane-bounded organelle;GO:0043231//intracellular membrane-bounded org…	GO:0000977//RNA polymerase II regulatory region sequence-specific DNA binding;GO:0000977//RNA polymerase II regulatory region sequence-specific DNA binding;GO:0000977//RNA polymerase II regulatory region sequence-specific DNA binding;GO:0000977//RNA polymerase II regulatory region sequence-specific DNA binding;GO:0000977//RNA polymerase II regulatory region sequence-specific DNA binding;GO:000097…	GO:0001649//osteoblast differentiation;GO:0001649//osteoblast differentiation;GO:0001649//osteoblast differentiation;GO:0001649//osteoblast differentiation;GO:0001649//osteoblast differentiation;GO:0001649//osteoblast differentiation;GO:0002062//chondrocyte differentiation;GO:0002062//chondrocyte differentiation;GO:0002062//chondrocyte differentiation;GO:0002062//chondrocyte differentiation;GO:00…
ncbi_281274	2013	2235	2079	2328	2611	2952	63.42	64.63	65.46	75.43	83.48	90.91	64.50333333	83.27333333	0.368480858	0.000941611	0.015497035	LDHA	L-lactate dehydrogenase A chain [Bos taurus]	Metabolism;Environmental Information Processing;Organismal Systems;Human Diseases;Metabolism;Metabolism;Metabolism;Metabolism	Global and overview maps;Signal transduction;Endocrine system;Cancers;Carbohydrate metabolism;Amino acid metabolism;Carbohydrate metabolism;Carbohydrate metabolism	ko01100//Metabolic pathways;ko04066//HIF-1 signaling pathway;ko04922//Glucagon signaling pathway;ko05230//Central carbon metabolism in cancer;ko00010//Glycolysis / Gluconeogenesis;ko00270//Cysteine and methionine metabolism;ko00620//Pyruvate metabolism;ko00640//Propanoate metabolism	K00016;K00016;K00016;K00016;K00016;K00016;K00016;K00016	GO:0042995//cell projection;GO:0042995//cell projection;GO:0042995//cell projection;GO:0043231//intracellular membrane-bounded organelle;GO:0043231//intracellular membrane-bounded organelle;GO:0043231//intracellular membrane-bounded organelle;GO:0044444//cytoplasmic part;GO:0044444//cytoplasmic part;GO:0044444//cytoplasmic part	GO:0004457//lactate dehydrogenase activity;GO:0004457//lactate dehydrogenase activity;GO:0004457//lactate dehydrogenase activity	GO:0005975//carbohydrate metabolic process;GO:0005975//carbohydrate metabolic process;GO:0005975//carbohydrate metabolic process;GO:0006091//generation of precursor metabolites and energy;GO:0006091//generation of precursor metabolites and energy;GO:0006091//generation of precursor metabolites and energy;GO:0007154//cell communication;GO:0007154//cell communication;GO:0007154//cell communication;…
ncbi_280855	369	404	417	498	546	542	3.87	3.93	4.46	5.51	5.89	5.4	4.086666667	5.6	0.454502254	0.000977458	0.015957265	MET	PREDICTED: LOW QUALITY PROTEIN: hepatocyte growth factor receptor [Bos indicus]	Human Diseases;Environmental Information Processing;Environmental Information Processing;Environmental Information Processing;Environmental Information Processing;Human Diseases;Cellular Processes;Human Diseases;Organismal Systems;Human Diseases;Human Diseases;Human Diseases;Human Diseases;Human Diseases;Cellular Processes;Human Diseases;Human Diseases;Human Diseases;Human Diseases;Human Diseases	Cancers;Signal transduction;Signal transduction;Signal transduction;Signal transduction;Cancers;Cellular community - eukaryotes;Cancers;Development;Cancers;Cancers;Cancers;Drug resistance;Infectious diseases;Cellular community - eukaryotes;Infectious diseases;Cancers;Cancers;Cancers;Infectious diseases	ko05200//Pathways in cancer;ko04151//PI3K-Akt signaling pathway;ko04010//MAPK signaling pathway;ko04014//Ras signaling pathway;ko04015//Rap1 signaling pathway;ko05205//Proteoglycans in cancer;ko04510//Focal adhesion;ko05202//Transcriptional misregulation in cancers;ko04360//Axon guidance;ko05225//Hepatocellular carcinoma;ko05206//MicroRNAs in cancer;ko05226//Gastric cancer;ko01521//EGFR tyrosine …	K05099;K05099;K05099;K05099;K05099;K05099;K05099;K05099;K05099;K05099;K05099;K05099;K05099;K05099;K05099;K05099;K05099;K05099;K05099;K05099	GO:0031224//intrinsic component of membrane;GO:0031224//intrinsic component of membrane;GO:0031224//intrinsic component of membrane;GO:0031224//intrinsic component of membrane	GO:0004713//protein tyrosine kinase activity;GO:0004713//protein tyrosine kinase activity;GO:0004713//protein tyrosine kinase activity;GO:0004713//protein tyrosine kinase activity;GO:0032550//purine ribonucleoside binding;GO:0032550//purine ribonucleoside binding;GO:0032550//purine ribonucleoside binding;GO:0032550//purine ribonucleoside binding	GO:0006468//protein phosphorylation;GO:0006468//protein phosphorylation;GO:0006468//protein phosphorylation;GO:0006468//protein phosphorylation;GO:0007167//enzyme linked receptor protein signaling pathway;GO:0007167//enzyme linked receptor protein signaling pathway;GO:0007167//enzyme linked receptor protein signaling pathway;GO:0007167//enzyme linked receptor protein signaling pathway;GO:0044707/…
ncbi_327703	194	260	245	338	323	333	3.96	5.27	5.33	7.43	6.98	6.71	4.853333333	7.04	0.536599479	0.000999922	0.016215024	CACNB1	voltage-dependent L-type calcium channel subunit beta-1 [Bos taurus]	Environmental Information Processing;Organismal Systems;Organismal Systems;Human Diseases;Human Diseases;Organismal Systems;Human Diseases	Signal transduction;Endocrine system;Circulatory system;Cardiovascular diseases;Cardiovascular diseases;Circulatory system;Cardiovascular diseases	ko04010//MAPK signaling pathway;ko04921//Oxytocin signaling pathway;ko04261//Adrenergic signaling in cardiomyocytes;ko05414//Dilated cardiomyopathy (DCM);ko05410//Hypertrophic cardiomyopathy (HCM);ko04260//Cardiac muscle contraction;ko05412//Arrhythmogenic right ventricular cardiomyopathy (ARVC)	K04862;K04862;K04862;K04862;K04862;K04862;K04862	GO:0005783//endoplasmic reticulum;GO:0005783//endoplasmic reticulum;GO:0005783//endoplasmic reticulum;GO:0005783//endoplasmic reticulum;GO:0005783//endoplasmic reticulum;GO:0005783//endoplasmic reticulum;GO:0034704//calcium channel complex;GO:0034704//calcium channel complex;GO:0034704//calcium channel complex;GO:0034704//calcium channel complex;GO:0034704//calcium channel complex;GO:0034704//cal…	GO:0005245//voltage-gated calcium channel activity;GO:0005245//voltage-gated calcium channel activity;GO:0005245//voltage-gated calcium channel activity;GO:0005245//voltage-gated calcium channel activity;GO:0005245//voltage-gated calcium channel activity;GO:0005245//voltage-gated calcium channel activity	GO:0006605//protein targeting;GO:0006605//protein targeting;GO:0006605//protein targeting;GO:0006605//protein targeting;GO:0006605//protein targeting;GO:0006605//protein targeting;GO:0006816//calcium ion transport;GO:0006816//calcium ion transport;GO:0006816//calcium ion transport;GO:0006816//calcium ion transport;GO:0006816//calcium ion transport;GO:0007409//axonogenesis;GO:0007409//axonogenesis…
ncbi_783484	2427	2248	1846	1485	1715	1866	17.29	14.72	13.16	11	12.32	12.97	15.05666667	12.09666667	-0.315792857	0.001031789	0.016642913	MAGI1	PREDICTED: membrane-associated guanylate kinase, WW and PDZ domain-containing protein 1 isoform X15 [Bos indicus]	Environmental Information Processing;Human Diseases;Environmental Information Processing;Cellular Processes	Signal transduction;Infectious diseases;Signal transduction;Cellular community - eukaryotes	ko04151//PI3K-Akt signaling pathway;ko05165//Human papillomavirus infection;ko04015//Rap1 signaling pathway;ko04530//Tight junction	K05631;K05631;K05631;K05631	GO:0044464//cell part;GO:0044464//cell part;GO:0044464//cell part;GO:0044464//cell part;GO:0044464//cell part;GO:0044464//cell part;GO:0044464//cell part	GO:0042805//actinin binding;GO:0042805//actinin binding;GO:0042805//actinin binding;GO:0042805//actinin binding;GO:0042805//actinin binding;GO:0042805//actinin binding;GO:0042805//actinin binding	GO:0007165//signal transduction
ncbi_528530	49	34	24	13	13	12	0.55	0.38	0.32	0.2	0.16	0.18	0.416666667	0.18	-1.210896782	0.001071456	0.017101051	CSF2RB	PREDICTED: cytokine receptor common subunit beta isoform X1 [Bos taurus]	Human Diseases;Environmental Information Processing;Environmental Information Processing;Cellular Processes	Cancers;Signaling molecules and interaction;Signal transduction;Cell growth and death	ko05200//Pathways in cancer;ko04060//Cytokine-cytokine receptor interaction;ko04630//Jak-STAT signaling pathway;ko04210//Apoptosis	K04738;K04738;K04738;K04738	-	-	-
ncbi_614834	1109	1218	1151	868	973	971	15.56	15.69	16.14	12.52	13.86	13.32	15.79666667	13.23333333	-0.255443654	0.001084967	0.017226155	CDS2	phosphatidate cytidylyltransferase 2 [Bos taurus]	Metabolism;Metabolism;Environmental Information Processing	Global and overview maps;Lipid metabolism;Signal transduction	ko01100//Metabolic pathways;ko00564//Glycerophospholipid metabolism;ko04070//Phosphatidylinositol signaling system	K00981;K00981;K00981	GO:0019866//organelle inner membrane;GO:0031224//intrinsic component of membrane;GO:0043231//intracellular membrane-bounded organelle	GO:0070567//cytidylyltransferase activity	GO:0046341//CDP-diacylglycerol metabolic process;GO:0046471//phosphatidylglycerol metabolic process
ncbi_767874	11931	12852	12357	14252	15249	15068	261.08	258.1	270.29	320.65	338.66	322.25	263.1566667	327.1866667	0.314192014	0.001122602	0.017684979	HSP90AB1	PREDICTED: heat shock protein HSP 90-beta isoform X3 [Cricetulus griseus]	Human Diseases;Environmental Information Processing;Cellular Processes;Organismal Systems;Genetic Information Processing;Human Diseases;Organismal Systems;Human Diseases;Organismal Systems;Organismal Systems;Organismal Systems;Organismal Systems	Cancers;Signal transduction;Cell growth and death;Immune system;Folding, sorting and degradation;Cardiovascular diseases;Endocrine system;Cancers;Immune system;Immune system;Endocrine system;Immune system	ko05200//Pathways in cancer;ko04151//PI3K-Akt signaling pathway;ko04217//Necroptosis;ko04621//NOD-like receptor signaling pathway;ko04141//Protein processing in endoplasmic reticulum;ko05418//Fluid shear stress and atherosclerosis;ko04915//Estrogen signaling pathway;ko05215//Prostate cancer;ko04659//Th17 cell differentiation;ko04657//IL-17 signaling pathway;ko04914//Progesterone-mediated oocyte m…	K04079;K04079;K04079;K04079;K04079;K04079;K04079;K04079;K04079;K04079;K04079;K04079	GO:0043234//protein complex;GO:0048770//pigment granule	GO:0003723//RNA binding;GO:0019904//protein domain specific binding;GO:0030234//enzyme regulator activity;GO:0032550//purine ribonucleoside binding	GO:0001959//regulation of cytokine-mediated signaling pathway;GO:0006809//nitric oxide biosynthetic process;GO:0031330//negative regulation of cellular catabolic process;GO:0044267//cellular protein metabolic process;GO:0044767//single-organism developmental process;GO:0070670//response to interleukin-4
ncbi_280815	2734	3116	2830	3382	3388	3899	119.92	125.36	124.05	152.56	151.07	167.38	123.11	157.0033333	0.350847235	0.001143727	0.01794795	NPC2	Epididymal secretory protein E1, partial [Bos mutus]	Cellular Processes;Organismal Systems	Transport and catabolism;Digestive system	ko04142//Lysosome;ko04979//Cholesterol metabolism	K13443;K13443	GO:0000323//lytic vacuole;GO:0000323//lytic vacuole	GO:0005515//protein binding;GO:0005515//protein binding;GO:0032934//sterol binding;GO:0032934//sterol binding	GO:0016125//sterol metabolic process;GO:0016125//sterol metabolic process;GO:0030301//cholesterol transport;GO:0030301//cholesterol transport;GO:0051707//response to other organism;GO:0051707//response to other organism;GO:0055092//sterol homeostasis;GO:0055092//sterol homeostasis
ncbi_507196	3192	3861	3561	4268	4416	4353	54.28	60.77	60.35	74.84	75.75	72.09	58.46666667	74.22666667	0.344323241	0.001215568	0.018831998	SHC1	SHC-transforming protein 1 isoform a [Bos taurus]	Environmental Information Processing;Human Diseases;Cellular Processes;Organismal Systems;Human Diseases;Organismal Systems;Human Diseases;Human Diseases;Human Diseases;Environmental Information Processing;Organismal Systems;Organismal Systems;Organismal Systems;Organismal Systems;Human Diseases;Environmental Information Processing;Environmental Information Processing;Organismal Systems;Human Dis…	Signal transduction;Substance dependence;Cellular community - eukaryotes;Immune system;Cancers;Immune system;Cancers;Cancers;Cancers;Signal transduction;Endocrine system;Endocrine system;Endocrine system;Nervous system;Drug resistance;Signal transduction;Signal transduction;Endocrine system;Drug resistance;Infectious diseases;Cancers;Cancers	ko04014//Ras signaling pathway;ko05034//Alcoholism;ko04510//Focal adhesion;ko04062//Chemokine signaling pathway;ko05225//Hepatocellular carcinoma;ko04650//Natural killer cell mediated cytotoxicity;ko05206//MicroRNAs in cancer;ko05226//Gastric cancer;ko05224//Breast cancer;ko04072//Phospholipase D signaling pathway;ko04910//Insulin signaling pathway;ko04915//Estrogen signaling pathway;ko04926//Rel…	K06279;K06279;K06279;K06279;K06279;K06279;K06279;K06279;K06279;K06279;K06279;K06279;K06279;K06279;K06279;K06279;K06279;K06279;K06279;K06279;K06279;K06279	GO:0016020//membrane;GO:0016020//membrane;GO:0016020//membrane;GO:0016020//membrane;GO:0016020//membrane;GO:0016020//membrane;GO:0016020//membrane;GO:0016020//membrane;GO:0016020//membrane;GO:0016020//membrane;GO:0016020//membrane;GO:0016020//membrane;GO:0016020//membrane;GO:0044424//intracellular part;GO:0044424//intracellular part;GO:0044424//intracellular part;GO:0044424//intracellular part;GO…	GO:0005167//neurotrophin TRK receptor binding;GO:0005167//neurotrophin TRK receptor binding;GO:0005167//neurotrophin TRK receptor binding;GO:0005167//neurotrophin TRK receptor binding;GO:0005167//neurotrophin TRK receptor binding;GO:0005167//neurotrophin TRK receptor binding;GO:0005167//neurotrophin TRK receptor binding;GO:0005167//neurotrophin TRK receptor binding;GO:0005167//neurotrophin TRK re…	GO:0007165//signal transduction;GO:0007165//signal transduction;GO:0007165//signal transduction;GO:0007165//signal transduction;GO:0007165//signal transduction;GO:0007165//signal transduction;GO:0007165//signal transduction;GO:0007165//signal transduction;GO:0007165//signal transduction;GO:0007165//signal transduction;GO:0007165//signal transduction;GO:0007165//signal transduction;GO:0007165//sig…
ncbi_538609	234	271	236	175	172	174	3.92	4.17	3.95	3.01	2.93	2.84	4.013333333	2.926666667	-0.455542547	0.001282574	0.019636794	HEYL	hairy/enhancer-of-split related with YRPW motif-like protein [Bos taurus]	Human Diseases;Human Diseases;Human Diseases	Cancers;Infectious diseases;Cancers	ko05200//Pathways in cancer;ko05165//Human papillomavirus infection;ko05224//Breast cancer	K09091;K09091;K09091	GO:0043231//intracellular membrane-bounded organelle;GO:0043231//intracellular membrane-bounded organelle;GO:0043231//intracellular membrane-bounded organelle;GO:0043231//intracellular membrane-bounded organelle;GO:0043231//intracellular membrane-bounded organelle	GO:0000977//RNA polymerase II regulatory region sequence-specific DNA binding;GO:0000977//RNA polymerase II regulatory region sequence-specific DNA binding;GO:0000977//RNA polymerase II regulatory region sequence-specific DNA binding;GO:0000977//RNA polymerase II regulatory region sequence-specific DNA binding;GO:0000977//RNA polymerase II regulatory region sequence-specific DNA binding;GO:000098…	GO:0001837//epithelial to mesenchymal transition;GO:0003171//atrioventricular valve development;GO:0003171//atrioventricular valve development;GO:0003171//atrioventricular valve development;GO:0003171//atrioventricular valve development;GO:0003171//atrioventricular valve development;GO:0003177//pulmonary valve development;GO:0003177//pulmonary valve development;GO:0003177//pulmonary valve develop…
ncbi_616217	970	764	681	399	644	652	11.83	8.55	8.3	5	7.97	7.77	9.56	6.913333333	-0.46762913	0.001283683	0.019636794	RYBP	PREDICTED: RING1 and YY1-binding protein isoform X2 [Ovis aries musimon]	-	-	-	-	GO:0031981//nuclear lumen;GO:0043234//protein complex	GO:0003676//nucleic acid binding;GO:0003712//transcription cofactor activity;GO:0046914//transition metal ion binding	GO:0006351//transcription, DNA-templated;GO:0010390//histone monoubiquitination;GO:0012501//programmed cell death;GO:0044707//single-multicellular organism process
ncbi_408017	483	589	482	365	412	403	3.39	3.77	3.45	2.74	2.93	2.81	3.536666667	2.826666667	-0.323288486	0.001288203	0.019681149	INSR	PREDICTED: insulin receptor isoform X1 [Bos taurus]	Environmental Information Processing;Environmental Information Processing;Environmental Information Processing;Environmental Information Processing;Environmental Information Processing;Human Diseases;Environmental Information Processing;Environmental Information Processing;Organismal Systems;Environmental Information Processing;Environmental Information Processing;Environmental Information Proces…	Signal transduction;Signal transduction;Signal transduction;Signal transduction;Signal transduction;Endocrine and metabolic diseases;Signal transduction;Signal transduction;Endocrine system;Signal transduction;Signal transduction;Signal transduction;Endocrine and metabolic diseases;Aging;Aging;Cellular community - eukaryotes;Aging;Endocrine system;Endocrine system;Endocrine and metabolic diseases…	ko04151//PI3K-Akt signaling pathway;ko04010//MAPK signaling pathway;ko04014//Ras signaling pathway;ko04015//Rap1 signaling pathway;ko04022//cGMP - PKG signaling pathway;ko04932//Non-alcoholic fatty liver disease (NAFLD);ko04150//mTOR signaling pathway;ko04072//Phospholipase D signaling pathway;ko04910//Insulin signaling pathway;ko04068//FoxO signaling pathway;ko04152//AMPK signaling pathway;ko040…	K04527;K04527;K04527;K04527;K04527;K04527;K04527;K04527;K04527;K04527;K04527;K04527;K04527;K04527;K04527;K04527;K04527;K04527;K04527;K04527;K04527	GO:0005887//integral component of plasma membrane;GO:0005887//integral component of plasma membrane;GO:0005887//integral component of plasma membrane;GO:0005887//integral component of plasma membrane	GO:0004714//transmembrane receptor protein tyrosine kinase activity;GO:0004714//transmembrane receptor protein tyrosine kinase activity;GO:0004714//transmembrane receptor protein tyrosine kinase activity;GO:0004714//transmembrane receptor protein tyrosine kinase activity;GO:0005102//receptor binding;GO:0005102//receptor binding;GO:0005102//receptor binding;GO:0005102//receptor binding;GO:0005520/…	GO:0005978//glycogen biosynthetic process;GO:0005978//glycogen biosynthetic process;GO:0005978//glycogen biosynthetic process;GO:0005978//glycogen biosynthetic process;GO:0006096//glycolytic process;GO:0006096//glycolytic process;GO:0006096//glycolytic process;GO:0006096//glycolytic process;GO:0006260//DNA replication;GO:0006260//DNA replication;GO:0006260//DNA replication;GO:0006260//DNA replica…
ncbi_539969	77	91	79	49	48	38	2.99	3.24	3.07	1.96	1.89	1.44	3.1	1.763333333	-0.813962994	0.001346555	0.020370681	Cacng7	PREDICTED: voltage-dependent calcium channel gamma-7 subunit isoform X1 [Galeopterus variegatus]	Environmental Information Processing;Organismal Systems;Organismal Systems;Human Diseases;Human Diseases;Organismal Systems;Human Diseases	Signal transduction;Endocrine system;Circulatory system;Cardiovascular diseases;Cardiovascular diseases;Circulatory system;Cardiovascular diseases	ko04010//MAPK signaling pathway;ko04921//Oxytocin signaling pathway;ko04261//Adrenergic signaling in cardiomyocytes;ko05414//Dilated cardiomyopathy (DCM);ko05410//Hypertrophic cardiomyopathy (HCM);ko04260//Cardiac muscle contraction;ko05412//Arrhythmogenic right ventricular cardiomyopathy (ARVC)	K04872;K04872;K04872;K04872;K04872;K04872;K04872	GO:0008328//ionotropic glutamate receptor complex;GO:0034704//calcium channel complex	GO:0005261//cation channel activity	GO:0006816//calcium ion transport;GO:0010469//regulation of receptor activity;GO:0034220//ion transmembrane transport
ncbi_618262	3	1	1	19	9	12	0.06	0.02	0.02	0.4	0.17	0.23	0.033333333	0.266666667	3	0.001409782	1	P2RX6	PREDICTED: P2X purinoceptor 6 isoform X2 [Bos taurus]	Environmental Information Processing;Environmental Information Processing	Signaling molecules and interaction;Signal transduction	ko04080//Neuroactive ligand-receptor interaction;ko04020//Calcium signaling pathway	K05221;K05221	GO:0044424//intracellular part	GO:0005515//protein binding;GO:0032550//purine ribonucleoside binding	GO:0044699//single-organism process;GO:0051259//protein oligomerization
ncbi_618793	952	705	455	1293	1402	1719	15.23	10.37	7.29	21.28	22.79	26.87	10.96333333	23.64666667	1.108950322	0.001454616	0.021594807	Foxo4	forkhead box protein O4 [Bos taurus]	Environmental Information Processing;Environmental Information Processing	Signal transduction;Signal transduction	ko04014//Ras signaling pathway;ko04068//FoxO signaling pathway	K12358;K12358	GO:0043231//intracellular membrane-bounded organelle;GO:0043231//intracellular membrane-bounded organelle;GO:0044444//cytoplasmic part;GO:0044444//cytoplasmic part	GO:0001071//nucleic acid binding transcription factor activity;GO:0001071//nucleic acid binding transcription factor activity;GO:0003677//DNA binding;GO:0003677//DNA binding;GO:0005515//protein binding;GO:0005515//protein binding	GO:0001525//angiogenesis;GO:0001525//angiogenesis;GO:0006351//transcription, DNA-templated;GO:0006351//transcription, DNA-templated;GO:0007169//transmembrane receptor protein tyrosine kinase signaling pathway;GO:0007169//transmembrane receptor protein tyrosine kinase signaling pathway;GO:0007275//multicellular organism development;GO:0007275//multicellular organism development;GO:0008283//cell pr…
ncbi_526310	863	969	956	1122	1139	1236	10.37	10.74	11.24	13.83	13.93	14.23	10.78333333	13.99666667	0.376280076	0.001515709	0.022259214	ULK1	serine/threonine-protein kinase ULK1 [Bos taurus]	Environmental Information Processing;Cellular Processes;Environmental Information Processing;Organismal Systems;Cellular Processes	Signal transduction;Transport and catabolism;Signal transduction;Aging;Transport and catabolism	ko04150//mTOR signaling pathway;ko04140//Autophagy - animal;ko04152//AMPK signaling pathway;ko04211//Longevity regulating pathway - mammal;ko04137//Mitophagy - animal	K21357;K21357;K21357;K21357;K21357	GO:0000407//pre-autophagosomal structure;GO:0000407//pre-autophagosomal structure;GO:0000407//pre-autophagosomal structure;GO:0000407//pre-autophagosomal structure;GO:0000407//pre-autophagosomal structure;GO:0000407//pre-autophagosomal structure;GO:0005773//vacuole;GO:0005773//vacuole;GO:0005773//vacuole;GO:0005773//vacuole;GO:0005773//vacuole;GO:0005773//vacuole;GO:0012506//vesicle membrane;GO:0…	GO:0004672//protein kinase activity;GO:0004672//protein kinase activity;GO:0004672//protein kinase activity;GO:0004672//protein kinase activity;GO:0004672//protein kinase activity;GO:0004672//protein kinase activity;GO:0017016//Ras GTPase binding;GO:0017016//Ras GTPase binding;GO:0017016//Ras GTPase binding;GO:0017016//Ras GTPase binding;GO:0017016//Ras GTPase binding;GO:0017016//Ras GTPase bindi…	GO:0006468//protein phosphorylation;GO:0006468//protein phosphorylation;GO:0006468//protein phosphorylation;GO:0006468//protein phosphorylation;GO:0006468//protein phosphorylation;GO:0006468//protein phosphorylation;GO:0006898//receptor-mediated endocytosis;GO:0006898//receptor-mediated endocytosis;GO:0006898//receptor-mediated endocytosis;GO:0006898//receptor-mediated endocytosis;GO:0006898//rec…
ncbi_538606	1980	2247	2235	1307	1962	1763	25.26	26.96	27.24	16.77	24.07	21.26	26.48666667	20.7	-0.355635525	0.001515964	0.022259214	PPP1R12A	protein phosphatase 1 regulatory subunit 12A [Bos taurus]	Environmental Information Processing;Cellular Processes;Human Diseases;Cellular Processes;Environmental Information Processing;Organismal Systems;Organismal Systems;Organismal Systems	Signal transduction;Cell motility;Cancers;Cellular community - eukaryotes;Signal transduction;Endocrine system;Circulatory system;Immune system	ko04024//cAMP signaling pathway;ko04810//Regulation of actin cytoskeleton;ko05205//Proteoglycans in cancer;ko04510//Focal adhesion;ko04022//cGMP - PKG signaling pathway;ko04921//Oxytocin signaling pathway;ko04270//Vascular smooth muscle contraction;ko04611//Platelet activation	K06270;K06270;K06270;K06270;K06270;K06270;K06270;K06270	GO:0000775//chromosome, centromeric region;GO:0000775//chromosome, centromeric region;GO:0000775//chromosome, centromeric region;GO:0000775//chromosome, centromeric region;GO:0000775//chromosome, centromeric region;GO:0005815//microtubule organizing center;GO:0005815//microtubule organizing center;GO:0005815//microtubule organizing center;GO:0005815//microtubule organizing center;GO:0005815//micr…	GO:0019900//kinase binding;GO:0019900//kinase binding;GO:0019900//kinase binding;GO:0019900//kinase binding;GO:0019900//kinase binding;GO:0019900//kinase binding;GO:0030234//enzyme regulator activity;GO:0030234//enzyme regulator activity;GO:0030234//enzyme regulator activity;GO:0030234//enzyme regulator activity;GO:0030234//enzyme regulator activity;GO:0030234//enzyme regulator activity;GO:006008…	GO:0000278//mitotic cell cycle;GO:0006366//transcription from RNA polymerase II promoter;GO:0006366//transcription from RNA polymerase II promoter;GO:0006366//transcription from RNA polymerase II promoter;GO:0006366//transcription from RNA polymerase II promoter;GO:0006366//transcription from RNA polymerase II promoter;GO:0006366//transcription from RNA polymerase II promoter;GO:0006464//cellular…
ncbi_280828	16	24	36	54	47	69	0.6	0.82	1.34	2.07	1.78	2.52	0.92	2.123333333	1.206625105	0.001518544	0.022259214	CXCL8	interleukin-8 precursor [Bos taurus]	Human Diseases;Environmental Information Processing;Human Diseases;Human Diseases;Human Diseases;Human Diseases;Organismal Systems;Organismal Systems;Cellular Processes;Human Diseases;Human Diseases;Environmental Information Processing;Human Diseases;Human Diseases;Human Diseases;Organismal Systems;Organismal Systems;Environmental Information Processing;Human Diseases;Organismal Systems;Human Dis…	Cancers;Signaling molecules and interaction;Infectious diseases;Infectious diseases;Infectious diseases;Cancers;Immune system;Immune system;Cell growth and death;Infectious diseases;Endocrine and metabolic diseases;Signal transduction;Infectious diseases;Infectious diseases;Infectious diseases;Immune system;Immune system;Signal transduction;Endocrine and metabolic diseases;Immune system;Immune di…	ko05200//Pathways in cancer;ko04060//Cytokine-cytokine receptor interaction;ko05163//Human cytomegalovirus infection;ko05167//Kaposi sarcoma-associated herpesvirus infection;ko05164//Influenza A;ko05202//Transcriptional misregulation in cancers;ko04621//NOD-like receptor signaling pathway;ko04062//Chemokine signaling pathway;ko04218//Cellular senescence;ko05161//Hepatitis B;ko04932//Non-alcoholic…	K10030;K10030;K10030;K10030;K10030;K10030;K10030;K10030;K10030;K10030;K10030;K10030;K10030;K10030;K10030;K10030;K10030;K10030;K10030;K10030;K10030;K10030;K10030;K10030;K10030;K10030;K10030;K10030	GO:0044421//extracellular region part	GO:0005125//cytokine activity;GO:0045236//CXCR chemokine receptor binding	GO:0006898//receptor-mediated endocytosis;GO:0006952//defense response;GO:0007155//cell adhesion;GO:0007186//G-protein coupled receptor signaling pathway;GO:0022402//cell cycle process;GO:0032496//response to lipopolysaccharide;GO:0033554//cellular response to stress;GO:0034612//response to tumor necrosis factor;GO:0036230//granulocyte activation;GO:0039692//single stranded viral RNA replication …
ncbi_281202	2900	3273	2981	4299	3534	3822	104.56	108.31	107.44	159.37	129.33	134.69	106.77	141.13	0.402518355	0.001525892	0.022309126	Gnb2	guanine nucleotide-binding protein G(I)/G(S)/G(T) subunit beta-2 [Mus musculus]	Human Diseases;Environmental Information Processing;Human Diseases;Environmental Information Processing;Human Diseases;Human Diseases;Organismal Systems;Organismal Systems;Environmental Information Processing;Organismal Systems;Organismal Systems;Organismal Systems;Organismal Systems;Organismal Systems;Organismal Systems;Organismal Systems;Human Diseases	Cancers;Signal transduction;Infectious diseases;Signal transduction;Substance dependence;Infectious diseases;Immune system;Nervous system;Signal transduction;Endocrine system;Nervous system;Nervous system;Nervous system;Nervous system;Environmental adaptation;Nervous system;Substance dependence	ko05200//Pathways in cancer;ko04151//PI3K-Akt signaling pathway;ko05163//Human cytomegalovirus infection;ko04014//Ras signaling pathway;ko05034//Alcoholism;ko05167//Kaposi sarcoma-associated herpesvirus infection;ko04062//Chemokine signaling pathway;ko04723//Retrograde endocannabinoid signaling;ko04371//Apelin signaling pathway;ko04926//Relaxin signaling pathway;ko04728//Dopaminergic synapse;ko04…	K04537;K04537;K04537;K04537;K04537;K04537;K04537;K04537;K04537;K04537;K04537;K04537;K04537;K04537;K04537;K04537;K04537	GO:0005764//lysosome;GO:0016020//membrane;GO:0031988//membrane-bounded vesicle;GO:0032991//macromolecular complex	GO:0016247//channel regulator activity;GO:0017111//nucleoside-triphosphatase activity;GO:0019899//enzyme binding;GO:0060089//molecular transducer activity	GO:0007166//cell surface receptor signaling pathway;GO:0007267//cell-cell signaling;GO:0009154//purine ribonucleotide catabolic process;GO:0015980//energy derivation by oxidation of organic compounds;GO:0033762//response to glucagon
ncbi_281607	321	387	340	419	484	497	5.86	6.48	6.2	7.86	8.97	8.86	6.18	8.563333333	0.470565646	0.00155141	0.022566983	AGTR1	type-1 angiotensin II receptor [Bos taurus]	Human Diseases;Environmental Information Processing;Environmental Information Processing;Environmental Information Processing;Human Diseases;Environmental Information Processing;Organismal Systems;Environmental Information Processing;Organismal Systems;Human Diseases;Organismal Systems;Organismal Systems;Organismal Systems;Organismal Systems	Cancers;Signaling molecules and interaction;Signal transduction;Signal transduction;Endocrine and metabolic diseases;Signal transduction;Circulatory system;Signal transduction;Circulatory system;Endocrine and metabolic diseases;Endocrine system;Endocrine system;Endocrine system;Endocrine system	ko05200//Pathways in cancer;ko04080//Neuroactive ligand-receptor interaction;ko04020//Calcium signaling pathway;ko04022//cGMP - PKG signaling pathway;ko04934//Cushing syndrome;ko04072//Phospholipase D signaling pathway;ko04261//Adrenergic signaling in cardiomyocytes;ko04371//Apelin signaling pathway;ko04270//Vascular smooth muscle contraction;ko04933//AGE-RAGE signaling pathway in diabetic compli…	K04166;K04166;K04166;K04166;K04166;K04166;K04166;K04166;K04166;K04166;K04166;K04166;K04166;K04166	GO:0031224//intrinsic component of membrane;GO:0031224//intrinsic component of membrane	GO:0001595//angiotensin receptor activity;GO:0001595//angiotensin receptor activity;GO:0001664//G-protein coupled receptor binding;GO:0001664//G-protein coupled receptor binding;GO:0008047//enzyme activator activity;GO:0008047//enzyme activator activity;GO:0046983//protein dimerization activity;GO:0046983//protein dimerization activity	GO:0006935//chemotaxis;GO:0006935//chemotaxis;GO:0007200//phospholipase C-activating G-protein coupled receptor signaling pathway;GO:0007200//phospholipase C-activating G-protein coupled receptor signaling pathway;GO:0007265//Ras protein signal transduction;GO:0007265//Ras protein signal transduction;GO:0010518//positive regulation of phospholipase activity;GO:0010518//positive regulation of phos…
ncbi_539941	410	458	508	267	382	361	6.31	6.88	8.44	4.37	6.11	5.51	7.21	5.33	-0.435863726	0.001577072	0.022858139	MAPK8	PREDICTED: mitogen-activated protein kinase 8 isoform X6 [Bos taurus]	Human Diseases;Environmental Information Processing;Human Diseases;Environmental Information Processing;Environmental Information Processing;Human Diseases;Human Diseases;Human Diseases;Cellular Processes;Human Diseases;Cellular Processes;Human Diseases;Organismal Systems;Cellular Processes;Genetic Information Processing;Human Diseases;Human Diseases;Environmental Information Processing;Cellular …	Cancers;Signal transduction;Infectious diseases;Signal transduction;Signal transduction;Infectious diseases;Infectious diseases;Infectious diseases;Cellular community - eukaryotes;Infectious diseases;Cell growth and death;Infectious diseases;Immune system;Cellular community - eukaryotes;Folding, sorting and degradation;Infectious diseases;Endocrine and metabolic diseases;Signal transduction;Cell …	ko05200//Pathways in cancer;ko04010//MAPK signaling pathway;ko05166//HTLV-I infection;ko04024//cAMP signaling pathway;ko04014//Ras signaling pathway;ko05167//Kaposi sarcoma-associated herpesvirus infection;ko05168//Herpes simplex infection;ko05169//Epstein-Barr virus infection;ko04510//Focal adhesion;ko05152//Tuberculosis;ko04217//Necroptosis;ko05164//Influenza A;ko04621//NOD-like receptor signal…	K04440;K04440;K04440;K04440;K04440;K04440;K04440;K04440;K04440;K04440;K04440;K04440;K04440;K04440;K04440;K04440;K04440;K04440;K04440;K04440;K04440;K04440;K04440;K04440;K04440;K04440;K04440;K04440;K04440;K04440;K04440;K04440;K04440;K04440;K04440;K04440;K04440;K04440;K04440;K04440;K04440;K04440;K04440;K04440;K04440;K04440;K04440;K04440;K04440;K04440;K04440;K04440;K04440;K04440;K04440;K04440;K04440;…	GO:0016020//membrane;GO:0016020//membrane;GO:0016020//membrane;GO:0016020//membrane;GO:0030425//dendrite;GO:0031981//nuclear lumen;GO:0031981//nuclear lumen;GO:0031981//nuclear lumen;GO:0031981//nuclear lumen;GO:0031981//nuclear lumen;GO:0031981//nuclear lumen;GO:0031981//nuclear lumen;GO:0031981//nuclear lumen;GO:0031981//nuclear lumen;GO:0031981//nuclear lumen;GO:0031981//nuclear lumen;GO:00319…	GO:0016909//SAP kinase activity;GO:0016909//SAP kinase activity;GO:0016909//SAP kinase activity;GO:0016909//SAP kinase activity;GO:0016909//SAP kinase activity;GO:0016909//SAP kinase activity;GO:0016909//SAP kinase activity;GO:0016909//SAP kinase activity;GO:0016909//SAP kinase activity;GO:0016909//SAP kinase activity;GO:0016909//SAP kinase activity;GO:0016909//SAP kinase activity;GO:0019899//enz…	GO:0002756//MyD88-independent toll-like receptor signaling pathway;GO:0002756//MyD88-independent toll-like receptor signaling pathway;GO:0002756//MyD88-independent toll-like receptor signaling pathway;GO:0002756//MyD88-independent toll-like receptor signaling pathway;GO:0002756//MyD88-independent toll-like receptor signaling pathway;GO:0002756//MyD88-independent toll-like receptor signaling pathw…
ncbi_338068	1840	2171	1868	1550	1633	1640	35.42	37.53	34.86	30.53	31.73	30.23	35.93666667	30.83	-0.221121707	0.001593381	0.023039524	ACVR1	activin receptor type-1 precursor [Bos taurus]	Environmental Information Processing;Cellular Processes;Human Diseases;Environmental Information Processing	Signaling molecules and interaction;Cellular community - eukaryotes;Cardiovascular diseases;Signal transduction	ko04060//Cytokine-cytokine receptor interaction;ko04550//Signaling pathways regulating pluripotency of stem cells;ko05418//Fluid shear stress and atherosclerosis;ko04350//TGF-beta signaling pathway	K04675;K04675;K04675;K04675	GO:0005887//integral component of plasma membrane;GO:0005887//integral component of plasma membrane;GO:0005887//integral component of plasma membrane	GO:0005024//transforming growth factor beta-activated receptor activity;GO:0005024//transforming growth factor beta-activated receptor activity;GO:0005024//transforming growth factor beta-activated receptor activity;GO:0017002//activin-activated receptor activity;GO:0017002//activin-activated receptor activity;GO:0017002//activin-activated receptor activity;GO:0019838//growth factor binding;GO:00…	GO:0001525//angiogenesis;GO:0001525//angiogenesis;GO:0001525//angiogenesis;GO:0001649//osteoblast differentiation;GO:0001649//osteoblast differentiation;GO:0001649//osteoblast differentiation;GO:0001667//ameboidal-type cell migration;GO:0001667//ameboidal-type cell migration;GO:0001667//ameboidal-type cell migration;GO:0001704//formation of primary germ layer;GO:0001704//formation of primary germ…
ncbi_785371	571	644	616	766	737	849	3.85	3.98	4.15	5.31	5.04	5.59	3.993333333	5.313333333	0.412023721	0.001607571	0.023161991	GLI3	PREDICTED: transcriptional activator GLI3 isoform X1 [Bos taurus]	Human Diseases;Environmental Information Processing;Human Diseases;Environmental Information Processing	Cancers;Signal transduction;Cancers;Signal transduction	ko05200//Pathways in cancer;ko04024//cAMP signaling pathway;ko05217//Basal cell carcinoma;ko04340//Hedgehog signaling pathway	K06230;K06230;K06230;K06230	GO:0005929//cilium;GO:0005929//cilium;GO:0016604//nuclear body;GO:0016604//nuclear body;GO:0043234//protein complex;GO:0043234//protein complex;GO:0044444//cytoplasmic part;GO:0044444//cytoplasmic part	GO:0001071//nucleic acid binding transcription factor activity;GO:0001071//nucleic acid binding transcription factor activity;GO:0003677//DNA binding;GO:0003677//DNA binding;GO:0019899//enzyme binding;GO:0019899//enzyme binding;GO:0043169//cation binding;GO:0043169//cation binding	GO:0001568//blood vessel development;GO:0001568//blood vessel development;GO:0001649//osteoblast differentiation;GO:0001649//osteoblast differentiation;GO:0001822//kidney development;GO:0001822//kidney development;GO:0002062//chondrocyte differentiation;GO:0002062//chondrocyte differentiation;GO:0006366//transcription from RNA polymerase II promoter;GO:0006366//transcription from RNA polymerase I…
ncbi_524530	492	603	549	841	716	665	22.89	25.75	25.53	40.23	33.81	30.24	24.72333333	34.76	0.491554814	0.00162596	0.023371494	CCND1	G1/S-specific cyclin-D1 [Bos taurus]	Human Diseases;Environmental Information Processing;Human Diseases;Human Diseases;Human Diseases;Human Diseases;Environmental Information Processing;Human Diseases;Human Diseases;Cellular Processes;Cellular Processes;Human Diseases;Cellular Processes;Human Diseases;Environmental Information Processing;Human Diseases;Human Diseases;Human Diseases;Human Diseases;Organismal Systems;Human Diseases;En…	Cancers;Signal transduction;Infectious diseases;Infectious diseases;Infectious diseases;Cancers;Signal transduction;Infectious diseases;Cancers;Cellular community - eukaryotes;Cellular community - eukaryotes;Cancers;Cell growth and death;Cancers;Signal transduction;Infectious diseases;Endocrine and metabolic diseases;Cancers;Infectious diseases;Endocrine system;Cancers;Signal transduction;Signal …	ko05200//Pathways in cancer;ko04151//PI3K-Akt signaling pathway;ko05165//Human papillomavirus infection;ko05166//HTLV-I infection;ko05163//Human cytomegalovirus infection;ko05203//Viral carcinogenesis;ko04630//Jak-STAT signaling pathway;ko05167//Kaposi sarcoma-associated herpesvirus infection;ko05205//Proteoglycans in cancer;ko04510//Focal adhesion;ko04530//Tight junction;ko05225//Hepatocellular …	K04503;K04503;K04503;K04503;K04503;K04503;K04503;K04503;K04503;K04503;K04503;K04503;K04503;K04503;K04503;K04503;K04503;K04503;K04503;K04503;K04503;K04503;K04503;K04503;K04503;K04503;K04503;K04503;K04503;K04503;K04503;K04503;K04503;K04503;K04503;K04503;K04503;K04503;K04503;K04503;K04503;K04503;K04503;K04503;K04503	GO:0043231//intracellular membrane-bounded organelle;GO:0043234//protein complex;GO:0043296//apical junction complex	GO:0003712//transcription cofactor activity;GO:0016301//kinase activity;GO:0019887//protein kinase regulator activity;GO:0019900//kinase binding	GO:0000079//regulation of cyclin-dependent protein serine/threonine kinase activity;GO:0000086//G2/M transition of mitotic cell cycle;GO:0006366//transcription from RNA polymerase II promoter;GO:0006984//ER-nucleus signaling pathway;GO:0007050//cell cycle arrest;GO:0007589//body fluid secretion;GO:0009411//response to UV;GO:0010033//response to organic substance;GO:0016055//Wnt signaling pathway;…
ncbi_517192	1082	1534	1308	1069	830	1039	34.12	44.39	41.23	34.66	26.56	32.02	39.91333333	31.08	-0.360884266	0.001705403	0.02422669	JUND	PREDICTED: transcription factor jun-D [Bos indicus]	Environmental Information Processing;Organismal Systems;Organismal Systems;Organismal Systems	Signal transduction;Development;Endocrine system;Immune system	ko04010//MAPK signaling pathway;ko04380//Osteoclast differentiation;ko04928//Parathyroid hormone synthesis, secretion and action;ko04657//IL-17 signaling pathway	K04449;K04449;K04449;K04449	GO:0043231//intracellular membrane-bounded organelle	GO:0000975//regulatory region DNA binding;GO:0001071//nucleic acid binding transcription factor activity	GO:0001649//osteoblast differentiation;GO:0006366//transcription from RNA polymerase II promoter;GO:0051592//response to calcium ion
ncbi_525246	642	654	619	376	520	560	7.37	6.89	7.09	4.44	6.08	6.28	7.116666667	5.6	-0.345774837	0.001760825	0.024782128	JAK2	PREDICTED: tyrosine-protein kinase JAK2 [Bos taurus]	Human Diseases;Environmental Information Processing;Environmental Information Processing;Human Diseases;Human Diseases;Human Diseases;Cellular Processes;Human Diseases;Organismal Systems;Human Diseases;Cellular Processes;Human Diseases;Organismal Systems;Organismal Systems;Human Diseases;Organismal Systems;Organismal Systems;Human Diseases;Organismal Systems;Human Diseases	Cancers;Signal transduction;Signal transduction;Infectious diseases;Infectious diseases;Infectious diseases;Cell growth and death;Infectious diseases;Immune system;Infectious diseases;Cellular community - eukaryotes;Infectious diseases;Immune system;Nervous system;Endocrine and metabolic diseases;Immune system;Endocrine system;Drug resistance;Endocrine system;Infectious diseases	ko05200//Pathways in cancer;ko04151//PI3K-Akt signaling pathway;ko04630//Jak-STAT signaling pathway;ko05167//Kaposi sarcoma-associated herpesvirus infection;ko05168//Herpes simplex infection;ko05152//Tuberculosis;ko04217//Necroptosis;ko05164//Influenza A;ko04062//Chemokine signaling pathway;ko05162//Measles;ko04550//Signaling pathways regulating pluripotency of stem cells;ko05145//Toxoplasmosis;k…	K04447;K04447;K04447;K04447;K04447;K04447;K04447;K04447;K04447;K04447;K04447;K04447;K04447;K04447;K04447;K04447;K04447;K04447;K04447;K04447	GO:0043231//intracellular membrane-bounded organelle;GO:0043231//intracellular membrane-bounded organelle;GO:0043231//intracellular membrane-bounded organelle;GO:0043231//intracellular membrane-bounded organelle;GO:0043231//intracellular membrane-bounded organelle;GO:0043231//intracellular membrane-bounded organelle;GO:0043232//intracellular non-membrane-bounded organelle;GO:0043232//intracellula…	GO:0005126//cytokine receptor binding;GO:0005126//cytokine receptor binding;GO:0005126//cytokine receptor binding;GO:0005126//cytokine receptor binding;GO:0005126//cytokine receptor binding;GO:0005126//cytokine receptor binding;GO:0019900//kinase binding;GO:0019900//kinase binding;GO:0019900//kinase binding;GO:0019900//kinase binding;GO:0019900//kinase binding;GO:0019900//kinase binding;GO:001990…	GO:0006606//protein import into nucleus;GO:0006606//protein import into nucleus;GO:0006606//protein import into nucleus;GO:0006606//protein import into nucleus;GO:0006606//protein import into nucleus;GO:0006606//protein import into nucleus;GO:0006915//apoptotic process;GO:0006915//apoptotic process;GO:0006915//apoptotic process;GO:0006915//apoptotic process;GO:0006915//apoptotic process;GO:000691…
ncbi_338049	6108	6899	6559	4883	5848	5706	217.54	225.5	233.5	178.81	211.39	198.62	225.5133333	196.2733333	-0.20034856	0.001836697	0.025664121	RHOA	transforming protein RhoA-like protein [Cricetulus griseus]	Human Diseases;Human Diseases;Environmental Information Processing;Cellular Processes;Environmental Information Processing;Human Diseases;Cellular Processes;Environmental Information Processing;Human Diseases;Cellular Processes;Human Diseases;Organismal Systems;Organismal Systems;Cellular Processes;Organismal Systems;Environmental Information Processing;Human Diseases;Environmental Information Pr…	Cancers;Infectious diseases;Signal transduction;Transport and catabolism;Signal transduction;Cancers;Cell motility;Signal transduction;Cancers;Cellular community - eukaryotes;Infectious diseases;Immune system;Immune system;Cellular community - eukaryotes;Development;Signal transduction;Cancers;Signal transduction;Endocrine system;Signal transduction;Signal transduction;Cardiovascular diseases;Cir…	ko05200//Pathways in cancer;ko05163//Human cytomegalovirus infection;ko04024//cAMP signaling pathway;ko04144//Endocytosis;ko04014//Ras signaling pathway;ko05203//Viral carcinogenesis;ko04810//Regulation of actin cytoskeleton;ko04015//Rap1 signaling pathway;ko05205//Proteoglycans in cancer;ko04510//Focal adhesion;ko05152//Tuberculosis;ko04621//NOD-like receptor signaling pathway;ko04062//Chemokine…	K04513;K04513;K04513;K04513;K04513;K04513;K04513;K04513;K04513;K04513;K04513;K04513;K04513;K04513;K04513;K04513;K04513;K04513;K04513;K04513;K04513;K04513;K04513;K04513;K04513;K04513;K04513;K04513;K04513;K04513;K04513;K04513;K04513;K04513;K04513;K04513;K04513	GO:0001726//ruffle;GO:0005911//cell-cell junction;GO:0016020//membrane;GO:0031988//membrane-bounded vesicle;GO:0032155//cell division site part;GO:0043005//neuron projection;GO:0043231//intracellular membrane-bounded organelle;GO:0043232//intracellular non-membrane-bounded organelle;GO:0044444//cytoplasmic part	GO:0008092//cytoskeletal protein binding;GO:0017111//nucleoside-triphosphatase activity;GO:0032550//purine ribonucleoside binding	GO:0001101//response to acid chemical;GO:0001503//ossification;GO:0001775//cell activation;GO:0006366//transcription from RNA polymerase II promoter;GO:0006412//translation;GO:0006816//calcium ion transport;GO:0006939//smooth muscle contraction;GO:0006950//response to stress;GO:0007043//cell-cell junction assembly;GO:0007052//mitotic spindle organization;GO:0007169//transmembrane receptor protein…
ncbi_100139170	699	810	715	1005	881	973	11.69	12.38	12.01	17.27	15	15.94	12.02666667	16.07	0.418133091	0.001895917	0.026227565	GBA2	PREDICTED: non-lysosomal glucosylceramidase isoform X1 [Bos taurus]	Metabolism;Metabolism;Metabolism	Global and overview maps;Lipid metabolism;Glycan biosynthesis and metabolism	ko01100//Metabolic pathways;ko00600//Sphingolipid metabolism;ko00511//Other glycan degradation	K17108;K17108;K17108	GO:0031224//intrinsic component of membrane;GO:0031224//intrinsic component of membrane;GO:0031224//intrinsic component of membrane;GO:0042175//nuclear outer membrane-endoplasmic reticulum membrane network;GO:0042175//nuclear outer membrane-endoplasmic reticulum membrane network;GO:0042175//nuclear outer membrane-endoplasmic reticulum membrane network	GO:0015926//glucosidase activity;GO:0015926//glucosidase activity;GO:0015926//glucosidase activity	GO:0006678//glucosylceramide metabolic process;GO:0006678//glucosylceramide metabolic process;GO:0006678//glucosylceramide metabolic process;GO:0021953//central nervous system neuron differentiation;GO:0021953//central nervous system neuron differentiation;GO:0021953//central nervous system neuron differentiation
ncbi_520454	917	960	967	1213	1084	1321	9.34	9.26	10.32	13.35	11.8	13.52	9.64	12.89	0.419147212	0.001911188	0.026378741	RAPGEF1	rap guanine nucleotide exchange factor 1 [Bos taurus]	Environmental Information Processing;Cellular Processes;Organismal Systems;Organismal Systems;Human Diseases	Signal transduction;Cellular community - eukaryotes;Endocrine system;Nervous system;Cancers	ko04015//Rap1 signaling pathway;ko04510//Focal adhesion;ko04910//Insulin signaling pathway;ko04722//Neurotrophin signaling pathway;ko05211//Renal cell carcinoma	K06277;K06277;K06277;K06277;K06277	GO:0005768//endosome;GO:0005768//endosome;GO:0005768//endosome;GO:0005768//endosome;GO:0005768//endosome;GO:0005768//endosome;GO:0005768//endosome;GO:0005768//endosome;GO:0005768//endosome;GO:0005768//endosome;GO:0005768//endosome;GO:0005768//endosome;GO:0005768//endosome;GO:0005768//endosome;GO:0005768//endosome;GO:0005768//endosome;GO:0005768//endosome;GO:0005768//endosome;GO:0005768//endosome;…	GO:0005088//Ras guanyl-nucleotide exchange factor activity;GO:0005088//Ras guanyl-nucleotide exchange factor activity;GO:0005088//Ras guanyl-nucleotide exchange factor activity;GO:0005088//Ras guanyl-nucleotide exchange factor activity;GO:0005088//Ras guanyl-nucleotide exchange factor activity;GO:0005088//Ras guanyl-nucleotide exchange factor activity;GO:0005088//Ras guanyl-nucleotide exchange fa…	GO:0001885//endothelial cell development;GO:0001885//endothelial cell development;GO:0001885//endothelial cell development;GO:0001885//endothelial cell development;GO:0001885//endothelial cell development;GO:0001885//endothelial cell development;GO:0001885//endothelial cell development;GO:0001885//endothelial cell development;GO:0001885//endothelial cell development;GO:0001885//endothelial cell d…
ncbi_511812	103	91	111	122	178	186	7.64	6.2	8.23	9.31	13.4	13.49	7.356666667	12.06666667	0.713903068	0.001997889	0.027265576	GNG11	guanine nucleotide-binding protein G(I)/G(S)/G(O) subunit gamma-11 precursor [Bos taurus]	Human Diseases;Environmental Information Processing;Human Diseases;Environmental Information Processing;Human Diseases;Human Diseases;Organismal Systems;Organismal Systems;Environmental Information Processing;Organismal Systems;Organismal Systems;Organismal Systems;Organismal Systems;Organismal Systems;Organismal Systems;Organismal Systems;Human Diseases	Cancers;Signal transduction;Infectious diseases;Signal transduction;Substance dependence;Infectious diseases;Immune system;Nervous system;Signal transduction;Endocrine system;Nervous system;Nervous system;Nervous system;Nervous system;Environmental adaptation;Nervous system;Substance dependence	ko05200//Pathways in cancer;ko04151//PI3K-Akt signaling pathway;ko05163//Human cytomegalovirus infection;ko04014//Ras signaling pathway;ko05034//Alcoholism;ko05167//Kaposi sarcoma-associated herpesvirus infection;ko04062//Chemokine signaling pathway;ko04723//Retrograde endocannabinoid signaling;ko04371//Apelin signaling pathway;ko04926//Relaxin signaling pathway;ko04728//Dopaminergic synapse;ko04…	K04546;K04546;K04546;K04546;K04546;K04546;K04546;K04546;K04546;K04546;K04546;K04546;K04546;K04546;K04546;K04546;K04546	GO:0031234//extrinsic component of cytoplasmic side of plasma membrane	GO:0060089//molecular transducer activity	GO:0007166//cell surface receptor signaling pathway;GO:0009154//purine ribonucleotide catabolic process;GO:0015980//energy derivation by oxidation of organic compounds;GO:0033762//response to glucagon
ncbi_534626	95	75	85	44	41	59	1.12	0.81	0.99	0.53	0.49	0.68	0.973333333	0.566666667	-0.780433623	0.002056114	0.027872272	Gria3	glutamate receptor 3 precursor [Bos taurus]	Environmental Information Processing;Environmental Information Processing;Human Diseases;Organismal Systems;Organismal Systems;Organismal Systems;Organismal Systems;Human Diseases;Organismal Systems;Human Diseases	Signaling molecules and interaction;Signal transduction;Cancers;Nervous system;Nervous system;Nervous system;Environmental adaptation;Substance dependence;Nervous system;Substance dependence	ko04080//Neuroactive ligand-receptor interaction;ko04024//cAMP signaling pathway;ko05202//Transcriptional misregulation in cancers;ko04723//Retrograde endocannabinoid signaling;ko04728//Dopaminergic synapse;ko04724//Glutamatergic synapse;ko04713//Circadian entrainment;ko05031//Amphetamine addiction;ko04730//Long-term depression;ko05033//Nicotine addiction	K05199;K05199;K05199;K05199;K05199;K05199;K05199;K05199;K05199;K05199	-	-	-
ncbi_504939	539	665	559	829	747	734	27.43	31.06	28.44	43.38	38.59	36.51	28.97666667	39.49333333	0.446717496	0.002089741	0.028233585	GADD45G	growth arrest and DNA damage-inducible protein GADD45 gamma [Bos taurus]	Human Diseases;Environmental Information Processing;Human Diseases;Human Diseases;Cellular Processes;Human Diseases;Human Diseases;Cellular Processes;Environmental Information Processing;Cellular Processes;Environmental Information Processing;Human Diseases;Human Diseases;Cellular Processes;Human Diseases;Human Diseases;Human Diseases;Human Diseases;Human Diseases;Human Diseases;Human Diseases;Hu…	Cancers;Signal transduction;Cancers;Cancers;Cell growth and death;Cancers;Cancers;Cell growth and death;Signal transduction;Cell growth and death;Signal transduction;Cancers;Cancers;Cell growth and death;Cancers;Cancers;Cancers;Cancers;Cancers;Cancers;Cancers;Cancers	ko05200//Pathways in cancer;ko04010//MAPK signaling pathway;ko05202//Transcriptional misregulation in cancers;ko05225//Hepatocellular carcinoma;ko04218//Cellular senescence;ko05226//Gastric cancer;ko05224//Breast cancer;ko04210//Apoptosis;ko04068//FoxO signaling pathway;ko04110//Cell cycle;ko04064//NF-kappa B signaling pathway;ko05222//Small cell lung cancer;ko05210//Colorectal cancer;ko04115//p5…	K04402;K04402;K04402;K04402;K04402;K04402;K04402;K04402;K04402;K04402;K04402;K04402;K04402;K04402;K04402;K04402;K04402;K04402;K04402;K04402;K04402;K04402	GO:0043231//intracellular membrane-bounded organelle	-	GO:0001933//negative regulation of protein phosphorylation;GO:0006915//apoptotic process;GO:0007049//cell cycle;GO:0007254//JNK cascade;GO:0032147//activation of protein kinase activity;GO:0032874//positive regulation of stress-activated MAPK cascade;GO:0044707//single-multicellular organism process;GO:0048869//cellular developmental process
ncbi_511602	251	211	231	303	320	344	2.18	1.62	2	2.68	2.81	2.9	1.933333333	2.796666667	0.53261791	0.00209818	0.02831611	COL4A5	PREDICTED: collagen alpha-5(IV) chain isoform X1 [Bos taurus]	Human Diseases;Environmental Information Processing;Human Diseases;Cellular Processes;Organismal Systems;Human Diseases;Organismal Systems;Human Diseases;Human Diseases;Environmental Information Processing	Cancers;Signal transduction;Infectious diseases;Cellular community - eukaryotes;Endocrine system;Infectious diseases;Digestive system;Endocrine and metabolic diseases;Cancers;Signaling molecules and interaction	ko05200//Pathways in cancer;ko04151//PI3K-Akt signaling pathway;ko05165//Human papillomavirus infection;ko04510//Focal adhesion;ko04926//Relaxin signaling pathway;ko05146//Amoebiasis;ko04974//Protein digestion and absorption;ko04933//AGE-RAGE signaling pathway in diabetic complications;ko05222//Small cell lung cancer;ko04512//ECM-receptor interaction	K06237;K06237;K06237;K06237;K06237;K06237;K06237;K06237;K06237;K06237	GO:0005604//basement membrane;GO:0005604//basement membrane;GO:0005604//basement membrane;GO:0045202//synapse;GO:0045202//synapse;GO:0045202//synapse	-	GO:0050808//synapse organization;GO:0050808//synapse organization;GO:0050808//synapse organization
ncbi_785375	3	3	12	0	0	0	0.11	0.1	0.46	0	0	0	0.223333333	0.001	-7.803054785	0.002107958	1	ULBP3	PREDICTED: NKG2D ligand 3 [Bos taurus]	Organismal Systems	Immune system	ko04650//Natural killer cell mediated cytotoxicity	K07986	-	-	-
ncbi_100336768	106	84	100	51	53	67	0.63	0.46	0.59	0.31	0.32	0.39	0.56	0.34	-0.719892081	0.002112691	0.028480289	ROS1	PREDICTED: proto-oncogene tyrosine-protein kinase ROS isoform X1 [Bos taurus]	Environmental Information Processing	Signal transduction	ko04013//MAPK signaling pathway - fly	K05088	-	-	-
ncbi_100336437	818	921	855	1117	1005	1160	6.96	7.2	7.26	9.77	8.65	9.63	7.14	9.35	0.389042291	0.002120183	0.028549605	CEP170B	PREDICTED: centrosomal protein of 170 kDa protein B isoform X1 [Bos taurus]	-	-	-	-	-	-	-
ncbi_788039	2084	2561	2513	3536	2650	3164	66.74	75.27	80.44	116.43	86.13	99.02	74.15	100.5266667	0.439059657	0.002140991	0.028797872	Arl4c	ADP-ribosylation factor-like protein 4C-like protein [Cricetulus griseus]	-	-	-	-	GO:0016020//membrane;GO:0042995//cell projection;GO:0043231//intracellular membrane-bounded organelle	GO:0015631//tubulin binding;GO:0032550//purine ribonucleoside binding	GO:0009154//purine ribonucleotide catabolic process;GO:0016192//vesicle-mediated transport;GO:0035556//intracellular signal transduction
ncbi_504750	647	890	721	1061	891	1022	17.66	22.28	19.7	29.75	24.64	27.2	19.88	27.19666667	0.452112083	0.002156587	0.028957612	SH3GLB2	endophilin-B2 [Bos taurus]	Cellular Processes	Transport and catabolism	ko04144//Endocytosis	K21269	GO:0043231//intracellular membrane-bounded organelle;GO:0043231//intracellular membrane-bounded organelle;GO:0043231//intracellular membrane-bounded organelle;GO:0043231//intracellular membrane-bounded organelle;GO:0043231//intracellular membrane-bounded organelle;GO:0044424//intracellular part;GO:0044424//intracellular part;GO:0044424//intracellular part	-	-
ncbi_777769	2467	1754	1543	1272	1310	1642	78.91	51.49	49.34	41.83	42.53	51.33	59.91333333	45.23	-0.405597105	0.002157635	0.028957612	SMARCD3	SWI/SNF-related matrix-associated actin-dependent regulator of chromatin subfamily D member 3 [Bos taurus]	Organismal Systems;Human Diseases	Environmental adaptation;Cancers	ko04714//Thermogenesis;ko05225//Hepatocellular carcinoma	K11650;K11650	GO:0000785//chromatin;GO:0031981//nuclear lumen;GO:0090544//BAF-type complex	GO:0003713//transcription coactivator activity;GO:0051427//hormone receptor binding	GO:0003128//heart field specification;GO:0003211//cardiac ventricle formation;GO:0006366//transcription from RNA polymerase II promoter;GO:0006629//lipid metabolic process;GO:0007405//neuroblast proliferation;GO:0016568//chromatin modification;GO:0034728//nucleosome organization;GO:0051098//regulation of binding
ncbi_529167	1326	1514	1389	1770	1715	1739	22.83	24.78	24.53	32	30.51	29.35	24.04666667	30.62	0.34863736	0.002181183	0.029241333	RHBDF1	inactive rhomboid protein 1 [Bos taurus]	-	-	-	-	GO:0031224//intrinsic component of membrane;GO:0031224//intrinsic component of membrane;GO:0031224//intrinsic component of membrane;GO:0031224//intrinsic component of membrane;GO:0031224//intrinsic component of membrane;GO:0042175//nuclear outer membrane-endoplasmic reticulum membrane network;GO:0042175//nuclear outer membrane-endoplasmic reticulum membrane network;GO:0042175//nuclear outer membr…	GO:0004175//endopeptidase activity;GO:0004175//endopeptidase activity;GO:0004175//endopeptidase activity;GO:0004175//endopeptidase activity;GO:0004175//endopeptidase activity;GO:0005515//protein binding;GO:0005515//protein binding;GO:0005515//protein binding;GO:0005515//protein binding;GO:0005515//protein binding	GO:0007173//epidermal growth factor receptor signaling pathway;GO:0007173//epidermal growth factor receptor signaling pathway;GO:0007173//epidermal growth factor receptor signaling pathway;GO:0007173//epidermal growth factor receptor signaling pathway;GO:0007173//epidermal growth factor receptor signaling pathway;GO:0009306//protein secretion;GO:0009306//protein secretion;GO:0009306//protein secr…
ncbi_535183	588	672	667	450	547	515	6.13	6.43	6.95	4.82	5.79	5.25	6.503333333	5.286666667	-0.298821007	0.002183872	0.029245098	ZEB1	zinc finger E-box-binding homeobox 1 [Bos taurus]	Human Diseases;Human Diseases;Human Diseases	Cancers;Cancers;Cancers	ko05202//Transcriptional misregulation in cancers;ko05206//MicroRNAs in cancer;ko05215//Prostate cancer	K09299;K09299;K09299	GO:0043231//intracellular membrane-bounded organelle;GO:0043234//protein complex	GO:0001071//nucleic acid binding transcription factor activity;GO:0005515//protein binding;GO:0043169//cation binding;GO:0044212//transcription regulatory region DNA binding	GO:0001501//skeletal system development;GO:0006366//transcription from RNA polymerase II promoter;GO:0007179//transforming growth factor beta receptor signaling pathway;GO:0010463//mesenchymal cell proliferation;GO:0030182//neuron differentiation;GO:0030855//epithelial cell differentiation;GO:0031076//embryonic camera-type eye development;GO:0033077//T cell differentiation in thymus;GO:0035239//t…
ncbi_521378	495	534	580	759	596	811	14.07	13.93	16.48	22.19	17.2	22.54	14.82666667	20.64333333	0.477481658	0.002198077	0.029402914	CITED2	cbp/p300-interacting transactivator 2 [Bos taurus]	Cellular Processes	Transport and catabolism	ko04137//Mitophagy - animal	K21361	GO:0043231//intracellular membrane-bounded organelle	GO:0001071//nucleic acid binding transcription factor activity;GO:0001085//RNA polymerase II transcription factor binding;GO:0001104//RNA polymerase II transcription cofactor activity;GO:0019899//enzyme binding;GO:0019904//protein domain specific binding	GO:0001825//blastocyst formation;GO:0001893//maternal placenta development;GO:0002088//lens development in camera-type eye;GO:0002573//myeloid leukocyte differentiation;GO:0003140//determination of left/right asymmetry in lateral mesoderm;GO:0003143//embryonic heart tube morphogenesis;GO:0003281//ventricular septum development;GO:0006915//apoptotic process;GO:0007179//transforming growth factor b…
ncbi_787049	353	319	298	389	449	474	4.97	4.12	4.25	5.67	6.14	6.2	4.446666667	6.003333333	0.433039515	0.002230595	0.029805071	Fam122b	PREDICTED: protein FAM122B isoform X3 [Pantholops hodgsonii]	-	-	-	-	-	-	-
ncbi_493989	293	311	267	442	391	367	6.92	6.74	6.3	10.73	9.37	8.47	6.653333333	9.523333333	0.517389316	0.002234711	0.029827257	XYLT2	PREDICTED: xylosyltransferase 2 isoform X5 [Ovis aries musimon]	Metabolism;Metabolism;Metabolism	Global and overview maps;Glycan biosynthesis and metabolism;Glycan biosynthesis and metabolism	ko01100//Metabolic pathways;ko00534//Glycosaminoglycan biosynthesis - heparan sulfate / heparin;ko00532//Glycosaminoglycan biosynthesis - chondroitin sulfate / dermatan sulfate	K00771;K00771;K00771	GO:0031224//intrinsic component of membrane;GO:0042175//nuclear outer membrane-endoplasmic reticulum membrane network;GO:0044431//Golgi apparatus part	GO:0035252//UDP-xylosyltransferase activity	GO:0006024//glycosaminoglycan biosynthetic process;GO:0030166//proteoglycan biosynthetic process
ncbi_282639	396	389	421	542	481	580	8.75	8.66	9.32	13.18	11.07	13.16	8.91	12.47	0.484964128	0.002245433	0.029931955	PAOX	PREDICTED: peroxisomal N(1)-acetyl-spermine/spermidine oxidase isoform X4 [Bos taurus]	Cellular Processes	Transport and catabolism	ko04146//Peroxisome	K00308	GO:0042579//microbody;GO:0042579//microbody;GO:0042579//microbody;GO:0042579//microbody;GO:0042579//microbody;GO:0042579//microbody;GO:0042579//microbody	GO:0005515//protein binding;GO:0005515//protein binding;GO:0005515//protein binding;GO:0005515//protein binding;GO:0005515//protein binding;GO:0005515//protein binding;GO:0005515//protein binding;GO:0016647//oxidoreductase activity, acting on the CH-NH group of donors, oxygen as acceptor;GO:0016647//oxidoreductase activity, acting on the CH-NH group of donors, oxygen as acceptor;GO:0016647//oxido…	GO:0006596//polyamine biosynthetic process;GO:0006596//polyamine biosynthetic process;GO:0006596//polyamine biosynthetic process;GO:0006596//polyamine biosynthetic process;GO:0006596//polyamine biosynthetic process;GO:0006596//polyamine biosynthetic process;GO:0006596//polyamine biosynthetic process;GO:0006598//polyamine catabolic process;GO:0006598//polyamine catabolic process;GO:0006598//polyam…
ncbi_510635	1389	1383	1325	1027	1150	1193	23.87	21.86	22.74	18.09	20.17	19.93	22.82333333	19.39666667	-0.234700766	0.002247484	0.029931955	HIATL1	hippocampus abundant transcript-like protein 1 [Bos taurus]	-	-	-	-	GO:0031224//intrinsic component of membrane;GO:0031224//intrinsic component of membrane;GO:0031224//intrinsic component of membrane;GO:0031224//intrinsic component of membrane;GO:0031224//intrinsic component of membrane;GO:0031224//intrinsic component of membrane	-	GO:0044763//single-organism cellular process;GO:0044763//single-organism cellular process;GO:0044763//single-organism cellular process;GO:0044763//single-organism cellular process;GO:0044763//single-organism cellular process;GO:0044763//single-organism cellular process;GO:0051234//establishment of localization;GO:0051234//establishment of localization;GO:0051234//establishment of localization;GO:…
ncbi_513195	30	23	24	50	48	63	0.74	0.52	0.56	1.31	1.18	1.52	0.606666667	1.336666667	1.139663786	0.00225281	0.029958368	CENPT	centromere protein T [Bos taurus]	-	-	-	-	GO:0000775//chromosome, centromeric region;GO:0000775//chromosome, centromeric region	GO:0003676//nucleic acid binding;GO:0003676//nucleic acid binding;GO:0046983//protein dimerization activity;GO:0046983//protein dimerization activity	GO:0034508//centromere complex assembly;GO:0034508//centromere complex assembly;GO:0044763//single-organism cellular process;GO:0044763//single-organism cellular process
ncbi_540009	503	706	631	499	450	399	14.08	17.96	17.61	14.33	12.82	10.81	16.55	12.65333333	-0.387313725	0.002255094	0.029958368	GFRA3	GDNF family receptor alpha-3 precursor [Bos taurus]	-	-	-	-	GO:0005886//plasma membrane;GO:0005886//plasma membrane;GO:0043227//membrane-bounded organelle;GO:0043227//membrane-bounded organelle;GO:0044424//intracellular part;GO:0044424//intracellular part	GO:0004888//transmembrane signaling receptor activity;GO:0004888//transmembrane signaling receptor activity	GO:0007409//axonogenesis;GO:0007409//axonogenesis;GO:0016477//cell migration;GO:0016477//cell migration;GO:0048483//autonomic nervous system development;GO:0048483//autonomic nervous system development
ncbi_508165	1440	1480	1460	1983	1663	1895	189.96	179.19	192.52	268.96	222.66	244.33	187.2233333	245.3166667	0.389885006	0.002256867	0.029958368	Rpl36a	PREDICTED: LOW QUALITY PROTEIN: 60S ribosomal protein L36a [Rhinopithecus roxellana]	Genetic Information Processing	Translation	ko03010//Ribosome	K02929	GO:0030529//intracellular ribonucleoprotein complex	-	GO:0010467//gene expression
ncbi_509009	449	458	440	323	365	350	7.72	7.28	7.58	5.71	6.41	5.87	7.526666667	5.996666667	-0.3278503	0.002263979	0.029996411	SLC35E3	solute carrier family 35 member E3 [Bos taurus]	-	-	-	-	GO:0031224//intrinsic component of membrane;GO:0031224//intrinsic component of membrane	-	-
ncbi_535127	574	613	690	378	524	526	3.79	3.72	4.56	2.57	3.52	3.4	4.023333333	3.163333333	-0.346945684	0.002264672	0.029996411	MYO6	unconventional myosin-VI [Bos taurus]	-	-	-	-	GO:0005635//nuclear envelope;GO:0005635//nuclear envelope;GO:0005635//nuclear envelope;GO:0005635//nuclear envelope;GO:0005635//nuclear envelope;GO:0005635//nuclear envelope;GO:0005635//nuclear envelope;GO:0005635//nuclear envelope;GO:0005635//nuclear envelope;GO:0005635//nuclear envelope;GO:0005884//actin filament;GO:0005884//actin filament;GO:0005884//actin filament;GO:0005884//actin filament;G…	GO:0003779//actin binding;GO:0003779//actin binding;GO:0017111//nucleoside-triphosphatase activity;GO:0017111//nucleoside-triphosphatase activity;GO:0017111//nucleoside-triphosphatase activity;GO:0017111//nucleoside-triphosphatase activity;GO:0017111//nucleoside-triphosphatase activity;GO:0017111//nucleoside-triphosphatase activity;GO:0017111//nucleoside-triphosphatase activity;GO:0017111//nucleo…	GO:0006366//transcription from RNA polymerase II promoter;GO:0006366//transcription from RNA polymerase II promoter;GO:0006366//transcription from RNA polymerase II promoter;GO:0006366//transcription from RNA polymerase II promoter;GO:0006366//transcription from RNA polymerase II promoter;GO:0006366//transcription from RNA polymerase II promoter;GO:0006366//transcription from RNA polymerase II pr…
ncbi_616801	788	656	610	521	466	562	18.19	13.97	14.13	12.5	10.97	12.69	15.43	12.05333333	-0.356305885	0.002275439	0.030106193	TRAF3IP2	TPA: TRAF3 interacting protein 2 [Bos taurus]	Cellular Processes;Organismal Systems	Cell growth and death;Immune system	ko04218//Cellular senescence;ko04657//IL-17 signaling pathway	K21124;K21124	-	GO:0005488//binding	GO:0002377//immunoglobulin production;GO:0002377//immunoglobulin production;GO:0002377//immunoglobulin production;GO:0002377//immunoglobulin production;GO:0006955//immune response;GO:0006955//immune response;GO:0006955//immune response;GO:0006955//immune response;GO:0007249//I-kappaB kinase/NF-kappaB signaling;GO:0007249//I-kappaB kinase/NF-kappaB signaling;GO:0007249//I-kappaB kinase/NF-kappaB s…
ncbi_505571	300	334	324	487	366	468	12.2	12.35	13.12	20.06	14.87	18.33	12.55666667	17.75333333	0.499636395	0.002283247	0.030176624	TSEN34	tRNA-splicing endonuclease subunit Sen34 [Bos taurus]	-	-	-	-	GO:0044428//nuclear part;GO:0044428//nuclear part	GO:0016788//hydrolase activity, acting on ester bonds;GO:0016788//hydrolase activity, acting on ester bonds;GO:0097159//organic cyclic compound binding;GO:0097159//organic cyclic compound binding	GO:0006388//tRNA splicing, via endonucleolytic cleavage and ligation;GO:0006388//tRNA splicing, via endonucleolytic cleavage and ligation;GO:0090501//RNA phosphodiester bond hydrolysis;GO:0090501//RNA phosphodiester bond hydrolysis
MSTRG.2629	2	0	4	8	14	20	0.12	0	0.23	0.48	0.83	1.14	0.116666667	0.816666667	2.807354922	0.002287275	1	--	14-3-3 protein theta-like protein [Cricetulus griseus]	-	-	-	-	GO:0005924//cell-substrate adherens junction;GO:0012506//vesicle membrane;GO:0032991//macromolecular complex;GO:0044444//cytoplasmic part	GO:0005515//protein binding;GO:0016491//oxidoreductase activity	GO:0006352//DNA-templated transcription, initiation;GO:0006355//regulation of transcription, DNA-templated;GO:0006886//intracellular protein transport;GO:0022402//cell cycle process;GO:0035556//intracellular signal transduction;GO:0044710//single-organism metabolic process;GO:0048856//anatomical structure development;GO:1900739//regulation of protein insertion into mitochondrial membrane involved…
ncbi_100126042	1408	1773	1583	2359	1759	2121	25.13	29.15	28.32	43.36	32.01	37.14	27.53333333	37.50333333	0.445839549	0.00228926	0.030223214	ALDH4A1	delta-1-pyrroline-5-carboxylate dehydrogenase, mitochondrial precursor [Bos taurus]	Metabolism;Metabolism;Metabolism	Global and overview maps;Amino acid metabolism;Amino acid metabolism	ko01100//Metabolic pathways;ko00330//Arginine and proline metabolism;ko00250//Alanine, aspartate and glutamate metabolism	K00294;K00294;K00294	GO:0031224//intrinsic component of membrane;GO:0031224//intrinsic component of membrane;GO:0044429//mitochondrial part;GO:0044429//mitochondrial part	GO:0005515//protein binding;GO:0005515//protein binding;GO:0016903//oxidoreductase activity, acting on the aldehyde or oxo group of donors;GO:0016903//oxidoreductase activity, acting on the aldehyde or oxo group of donors	GO:0006536//glutamate metabolic process;GO:0006536//glutamate metabolic process;GO:0006560//proline metabolic process;GO:0006560//proline metabolic process
ncbi_505290	56	44	48	22	23	26	1.01	0.74	0.86	0.41	0.43	0.46	0.87	0.433333333	-1.005538184	0.002305429	0.030403621	MGLL	monoglyceride lipase [Bos taurus]	Metabolism;Organismal Systems;Organismal Systems;Metabolism;Organismal Systems	Global and overview maps;Environmental adaptation;Nervous system;Lipid metabolism;Endocrine system	ko01100//Metabolic pathways;ko04714//Thermogenesis;ko04723//Retrograde endocannabinoid signaling;ko00561//Glycerolipid metabolism;ko04923//Regulation of lipolysis in adipocyte	K01054;K01054;K01054;K01054;K01054	-	GO:0016298//lipase activity;GO:0016298//lipase activity;GO:0016298//lipase activity;GO:0016298//lipase activity;GO:0046983//protein dimerization activity;GO:0046983//protein dimerization activity;GO:0046983//protein dimerization activity;GO:0046983//protein dimerization activity	GO:0006639//acylglycerol metabolic process;GO:0006639//acylglycerol metabolic process;GO:0006639//acylglycerol metabolic process;GO:0006639//acylglycerol metabolic process;GO:0006954//inflammatory response;GO:0006954//inflammatory response;GO:0006954//inflammatory response;GO:0006954//inflammatory response;GO:0008277//regulation of G-protein coupled receptor protein signaling pathway;GO:0008277//…
ncbi_782170	378	388	389	484	472	565	14.23	13.41	14.64	18.74	18.04	20.79	14.09333333	19.19	0.445341836	0.002333014	0.03070963	TWIST1	twist-related protein 1 [Bos taurus]	Human Diseases	Cancers	ko05205//Proteoglycans in cancer	K09069	GO:0043231//intracellular membrane-bounded organelle	GO:0003700//transcription factor activity, sequence-specific DNA binding;GO:0008134//transcription factor binding;GO:0044212//transcription regulatory region DNA binding;GO:0046983//protein dimerization activity	GO:0001525//angiogenesis;GO:0001649//osteoblast differentiation;GO:0001666//response to hypoxia;GO:0001755//neural crest cell migration;GO:0001818//negative regulation of cytokine production;GO:0001933//negative regulation of protein phosphorylation;GO:0003151//outflow tract morphogenesis;GO:0003174//mitral valve development;GO:0003176//aortic valve development;GO:0006366//transcription from RNA …
ncbi_537402	3357	3885	3471	2844	3139	2983	96.77	102.72	100.01	84.25	91.81	84	99.83333333	86.68666667	-0.203711489	0.002333689	0.03070963	RBBP7	histone-binding protein RBBP7 [Bos taurus]	-	-	-	-	GO:0000118//histone deacetylase complex;GO:0000118//histone deacetylase complex;GO:0000118//histone deacetylase complex;GO:0000118//histone deacetylase complex;GO:0031519//PcG protein complex;GO:0031519//PcG protein complex;GO:0031519//PcG protein complex;GO:0031519//PcG protein complex	GO:0003676//nucleic acid binding;GO:0005488//binding;GO:0005488//binding	GO:0006259//DNA metabolic process;GO:0006259//DNA metabolic process;GO:0006259//DNA metabolic process;GO:0006259//DNA metabolic process;GO:0006325//chromatin organization;GO:0006366//transcription from RNA polymerase II promoter;GO:0006366//transcription from RNA polymerase II promoter;GO:0010286//heat acclimation;GO:0010286//heat acclimation;GO:0010286//heat acclimation;GO:0010286//heat acclimat…
ncbi_532551	159	172	166	237	233	235	3.5	3.33	3.65	5.63	5.4	5.23	3.493333333	5.42	0.633688541	0.002367278	0.031117926	GLB1L	beta-galactosidase-1-like protein precursor [Bos taurus]	-	-	-	-	-	GO:0015925//galactosidase activity;GO:0015925//galactosidase activity;GO:0015925//galactosidase activity;GO:0015925//galactosidase activity;GO:0015925//galactosidase activity	GO:0044238//primary metabolic process;GO:0044238//primary metabolic process;GO:0044238//primary metabolic process;GO:0044238//primary metabolic process;GO:0044238//primary metabolic process
ncbi_514013	2957	3301	2919	2269	2753	2613	28.6	28.59	27.62	22.48	26.61	24.09	28.27	24.39333333	-0.212784968	0.00238053	0.031258292	APBB2	amyloid beta A4 precursor protein-binding family B member 2 [Bos taurus]	-	-	-	-	GO:0043231//intracellular membrane-bounded organelle;GO:0043231//intracellular membrane-bounded organelle;GO:0043231//intracellular membrane-bounded organelle;GO:0043231//intracellular membrane-bounded organelle;GO:0043231//intracellular membrane-bounded organelle;GO:0043231//intracellular membrane-bounded organelle;GO:0043231//intracellular membrane-bounded organelle;GO:0043231//intracellular me…	GO:0005515//protein binding;GO:0005515//protein binding;GO:0005515//protein binding;GO:0005515//protein binding;GO:0005515//protein binding;GO:0005515//protein binding;GO:0005515//protein binding;GO:0005515//protein binding;GO:0005515//protein binding;GO:0005515//protein binding;GO:0005515//protein binding;GO:0005515//protein binding;GO:0005515//protein binding;GO:0005515//protein binding;GO:0005…	GO:0006351//transcription, DNA-templated;GO:0006351//transcription, DNA-templated;GO:0006351//transcription, DNA-templated;GO:0006351//transcription, DNA-templated;GO:0006351//transcription, DNA-templated;GO:0006351//transcription, DNA-templated;GO:0006351//transcription, DNA-templated;GO:0006351//transcription, DNA-templated;GO:0006351//transcription, DNA-templated;GO:0006351//transcription, DNA…
ncbi_516689	11	11	5	30	14	44	0.26	0.21	0.13	0.63	0.27	0.71	0.2	0.536666667	1.424026283	0.002383132	0.031258662	Gpm6b	neuronal membrane glycoprotein M6-b [Bos taurus]	-	-	-	-	GO:0031224//intrinsic component of membrane;GO:0031224//intrinsic component of membrane;GO:0031224//intrinsic component of membrane;GO:0031224//intrinsic component of membrane	-	GO:0001952//regulation of cell-matrix adhesion;GO:0001952//regulation of cell-matrix adhesion;GO:0001952//regulation of cell-matrix adhesion;GO:0001952//regulation of cell-matrix adhesion;GO:0001952//regulation of cell-matrix adhesion;GO:0001952//regulation of cell-matrix adhesion;GO:0022607//cellular component assembly;GO:0022607//cellular component assembly;GO:0022607//cellular component assemb…
ncbi_513105	5130	5662	4734	4347	4176	4306	160.84	162.92	148.36	140.13	132.88	131.95	157.3733333	134.9866667	-0.221374187	0.002407198	0.031540271	CREB3L1	cyclic AMP-responsive element-binding protein 3-like protein 1 [Bos taurus]	Environmental Information Processing;Human Diseases;Human Diseases;Environmental Information Processing;Organismal Systems;Human Diseases;Human Diseases;Human Diseases;Environmental Information Processing;Human Diseases;Human Diseases;Organismal Systems;Organismal Systems;Organismal Systems;Organismal Systems;Environmental Information Processing;Environmental Information Processing;Human Diseases…	Signal transduction;Infectious diseases;Infectious diseases;Signal transduction;Environmental adaptation;Cancers;Substance dependence;Neurodegenerative diseases;Signal transduction;Infectious diseases;Endocrine and metabolic diseases;Circulatory system;Endocrine system;Endocrine system;Nervous system;Signal transduction;Signal transduction;Cancers;Nervous system;Endocrine and metabolic diseases;E…	ko04151//PI3K-Akt signaling pathway;ko05165//Human papillomavirus infection;ko05163//Human cytomegalovirus infection;ko04024//cAMP signaling pathway;ko04714//Thermogenesis;ko05203//Viral carcinogenesis;ko05034//Alcoholism;ko05016//Huntington disease;ko04022//cGMP - PKG signaling pathway;ko05161//Hepatitis B;ko04934//Cushing syndrome;ko04261//Adrenergic signaling in cardiomyocytes;ko04915//Estroge…	K09048;K09048;K09048;K09048;K09048;K09048;K09048;K09048;K09048;K09048;K09048;K09048;K09048;K09048;K09048;K09048;K09048;K09048;K09048;K09048;K09048;K09048;K09048;K09048;K09048;K09048;K09048;K09048;K09048;K09048;K09048	GO:0043231//intracellular membrane-bounded organelle	GO:0003677//DNA binding	GO:0006351//transcription, DNA-templated;GO:0030278//regulation of ossification
ncbi_404146	195	254	183	322	313	269	15.08	16.06	15.78	26.96	24.19	21.64	15.64	24.26333333	0.633537251	0.002417341	0.03163903	S100A13	PREDICTED: protein S100-A13 isoform X1 [Bos taurus]	-	-	-	-	GO:0005764//lysosome;GO:0005764//lysosome;GO:0005764//lysosome;GO:0044421//extracellular region part;GO:0044421//extracellular region part;GO:0044421//extracellular region part	GO:0005102//receptor binding;GO:0005102//receptor binding;GO:0005102//receptor binding;GO:0019838//growth factor binding;GO:0019838//growth factor binding;GO:0019838//growth factor binding;GO:0046914//transition metal ion binding;GO:0046914//transition metal ion binding;GO:0046914//transition metal ion binding;GO:0046983//protein dimerization activity;GO:0046983//protein dimerization activity;GO:…	GO:0002279//mast cell activation involved in immune response;GO:0002279//mast cell activation involved in immune response;GO:0002279//mast cell activation involved in immune response;GO:0007249//I-kappaB kinase/NF-kappaB signaling;GO:0007249//I-kappaB kinase/NF-kappaB signaling;GO:0007249//I-kappaB kinase/NF-kappaB signaling;GO:0032610//interleukin-1 alpha production;GO:0032610//interleukin-1 alp…
ncbi_522382	425	506	419	322	333	378	5.91	6.68	5.77	4.66	4.59	5.1	6.12	4.783333333	-0.355515322	0.002435298	0.031839746	CNNM4	metal transporter CNNM4 precursor [Bos taurus]	-	-	-	-	-	-	-
ncbi_281614	440	519	580	558	787	735	7.29	8.9	10.18	10.53	13.93	11.58	8.79	12.01333333	0.45070144	0.002444103	0.031920507	ALCAM	PREDICTED: CD166 antigen isoform X1 [Bos taurus]	Environmental Information Processing	Signaling molecules and interaction	ko04514//Cell adhesion molecules (CAMs)	K06547	GO:0005886//plasma membrane;GO:0005886//plasma membrane;GO:0005886//plasma membrane;GO:0031224//intrinsic component of membrane;GO:0031224//intrinsic component of membrane;GO:0031224//intrinsic component of membrane;GO:0043005//neuron projection;GO:0043005//neuron projection;GO:0043005//neuron projection;GO:0044297//cell body;GO:0044297//cell body;GO:0044297//cell body	-	GO:0022610//biological adhesion;GO:0022610//biological adhesion;GO:0022610//biological adhesion
ncbi_789006	143	158	148	195	220	229	3.15	3.05	3.07	4.2	4.75	4.76	3.09	4.57	0.564587327	0.002455444	0.032034179	ZNF226	zinc finger protein 226 [Bos taurus]	-	-	-	-	GO:0044464//cell part	GO:0043169//cation binding	GO:0006351//transcription, DNA-templated
ncbi_532798	106	136	145	65	95	83	1.26	2.56	2.25	1.01	1.27	1.11	2.023333333	1.13	-0.840411243	0.002477177	0.032262872	CCSAP	PREDICTED: centriole, cilia and spindle-associated protein isoform X3 [Bos taurus]	-	-	-	-	GO:0005813//centrosome;GO:0005815//microtubule organizing center;GO:0005815//microtubule organizing center;GO:0031513//nonmotile primary cilium;GO:0031513//nonmotile primary cilium;GO:0031513//nonmotile primary cilium;GO:0043005//neuron projection;GO:0043005//neuron projection;GO:0043005//neuron projection;GO:0044441//ciliary part;GO:0044441//ciliary part;GO:0044441//ciliary part	-	-
ncbi_529056	277	260	219	353	357	337	8.12	7.15	5.7	10.33	10.88	8.25	6.99	9.82	0.490430569	0.002478286	0.032262872	PLEKHJ1	pleckstrin homology domain-containing family J member 1 [Bos taurus]	-	-	-	-	-	-	-
ncbi_281129	2954	3148	3202	2085	2760	2767	35.83	35.34	37.87	26.44	32.71	32.38	36.34666667	30.51	-0.252540882	0.00248332	0.0322938	DSC3	desmocollin-3 precursor [Bos taurus]	-	-	-	-	GO:0005911//cell-cell junction;GO:0005911//cell-cell junction;GO:0031224//intrinsic component of membrane;GO:0031224//intrinsic component of membrane;GO:0044424//intracellular part;GO:0044424//intracellular part	GO:0005515//protein binding;GO:0005515//protein binding;GO:0046872//metal ion binding	GO:0031647//regulation of protein stability;GO:0031647//regulation of protein stability;GO:0043009//chordate embryonic development;GO:0043009//chordate embryonic development;GO:0098609//cell-cell adhesion;GO:0098609//cell-cell adhesion
ncbi_514220	896	995	898	787	645	750	14.08	14.36	14.12	12.74	10.26	11.53	14.18666667	11.51	-0.301647817	0.002509656	0.032582994	TMEM184B	transmembrane protein 184B [Bos taurus]	-	-	-	-	-	-	-
ncbi_541302	156	177	144	90	120	108	3.04	3.2	2.86	1.83	2.38	2.07	3.033333333	2.093333333	-0.535101986	0.002510924	0.032582994	CYP2R1	vitamin D 25-hydroxylase [Bos taurus]	Metabolism;Metabolism	Global and overview maps;Lipid metabolism	ko01100//Metabolic pathways;ko00100//Steroid biosynthesis	K07419;K07419	GO:0043231//intracellular membrane-bounded organelle	GO:0016709//oxidoreductase activity, acting on paired donors, with incorporation or reduction of molecular oxygen, NAD(P)H as one donor, and incorporation of one atom of oxygen;GO:0046906//tetrapyrrole binding;GO:0046906//tetrapyrrole binding;GO:0046906//tetrapyrrole binding;GO:0046906//tetrapyrrole binding;GO:0046906//tetrapyrrole binding;GO:0046906//tetrapyrrole binding;GO:0046914//transition m…	GO:0009314//response to radiation;GO:0010038//response to metal ion;GO:0042368//vitamin D biosynthetic process
ncbi_614282	1206	1286	1285	1012	1010	1083	28.39	27.83	33.62	31.1	25.12	28.35	29.94666667	28.19	-0.087211949	0.00251459	0.032595737	ARL10	ADP-ribosylation factor-like protein 10 [Bos taurus]	-	-	-	-	GO:0044464//cell part;GO:0044464//cell part;GO:0044464//cell part	GO:0032550//purine ribonucleoside binding;GO:0032550//purine ribonucleoside binding;GO:0032550//purine ribonucleoside binding	GO:0035556//intracellular signal transduction;GO:0035556//intracellular signal transduction;GO:0035556//intracellular signal transduction
ncbi_512672	313	313	267	211	215	230	10.13	9.16	8.66	7.05	7.18	7.45	9.316666667	7.226666667	-0.366483526	0.002539983	0.032889802	Patr-A	PREDICTED: BOLA class I histocompatibility antigen, alpha chain BL3-7 [Bos mutus]	Human Diseases;Human Diseases;Human Diseases;Cellular Processes;Human Diseases;Human Diseases;Human Diseases;Human Diseases;Cellular Processes;Organismal Systems;Cellular Processes;Environmental Information Processing;Organismal Systems;Human Diseases;Human Diseases;Human Diseases;Human Diseases;Human Diseases	Infectious diseases;Infectious diseases;Infectious diseases;Transport and catabolism;Cancers;Infectious diseases;Infectious diseases;Infectious diseases;Transport and catabolism;Immune system;Cell growth and death;Signaling molecules and interaction;Immune system;Cardiovascular diseases;Immune diseases;Endocrine and metabolic diseases;Immune diseases;Immune diseases	ko05165//Human papillomavirus infection;ko05166//HTLV-I infection;ko05163//Human cytomegalovirus infection;ko04144//Endocytosis;ko05203//Viral carcinogenesis;ko05167//Kaposi sarcoma-associated herpesvirus infection;ko05168//Herpes simplex infection;ko05169//Epstein-Barr virus infection;ko04145//Phagosome;ko04650//Natural killer cell mediated cytotoxicity;ko04218//Cellular senescence;ko04514//Cell…	K06751;K06751;K06751;K06751;K06751;K06751;K06751;K06751;K06751;K06751;K06751;K06751;K06751;K06751;K06751;K06751;K06751;K06751	GO:0042611//MHC protein complex;GO:0042611//MHC protein complex;GO:0042611//MHC protein complex;GO:0042611//MHC protein complex	GO:0003823//antigen binding;GO:0003823//antigen binding;GO:0003823//antigen binding;GO:0003823//antigen binding	GO:0048002//antigen processing and presentation of peptide antigen;GO:0048002//antigen processing and presentation of peptide antigen;GO:0048002//antigen processing and presentation of peptide antigen;GO:0048002//antigen processing and presentation of peptide antigen
ncbi_287022	3173	3598	3850	2179	3217	2993	126.88	138.89	154.48	99.3	127.14	117.66	140.0833333	114.7	-0.288419927	0.002547194	0.032948056	YWHAZ	PREDICTED: 14-3-3 protein zeta/delta isoform X1 [Tursiops truncatus]	Environmental Information Processing;Human Diseases;Human Diseases;Environmental Information Processing;Human Diseases;Cellular Processes;Cellular Processes;Human Diseases;Organismal Systems;Environmental Information Processing;Environmental Information Processing	Signal transduction;Cancers;Infectious diseases;Signal transduction;Infectious diseases;Cell growth and death;Cell growth and death;Infectious diseases;Aging;Signal transduction;Signal transduction	ko04151//PI3K-Akt signaling pathway;ko05203//Viral carcinogenesis;ko05169//Epstein-Barr virus infection;ko04390//Hippo signaling pathway;ko05161//Hepatitis B;ko04110//Cell cycle;ko04114//Oocyte meiosis;ko05130//Pathogenic Escherichia coli infection;ko04212//Longevity regulating pathway - worm;ko04013//MAPK signaling pathway - fly;ko04391//Hippo signaling pathway -fly	K16197;K16197;K16197;K16197;K16197;K16197;K16197;K16197;K16197;K16197;K16197	GO:0005764//lysosome;GO:0005764//lysosome;GO:0005764//lysosome;GO:0012506//vesicle membrane;GO:0012506//vesicle membrane;GO:0012506//vesicle membrane;GO:0031981//nuclear lumen;GO:0031981//nuclear lumen;GO:0031981//nuclear lumen;GO:0032991//macromolecular complex;GO:0032991//macromolecular complex;GO:0032991//macromolecular complex;GO:0044421//extracellular region part;GO:0044421//extracellular re…	GO:0003723//RNA binding;GO:0003723//RNA binding;GO:0003723//RNA binding;GO:0016772//transferase activity, transferring phosphorus-containing groups;GO:0016772//transferase activity, transferring phosphorus-containing groups;GO:0016772//transferase activity, transferring phosphorus-containing groups;GO:0019900//kinase binding;GO:0019900//kinase binding;GO:0019900//kinase binding	GO:0001775//cell activation;GO:0001775//cell activation;GO:0001775//cell activation;GO:0006605//protein targeting;GO:0006605//protein targeting;GO:0006605//protein targeting;GO:0006915//apoptotic process;GO:0006915//apoptotic process;GO:0006915//apoptotic process;GO:0007599//hemostasis;GO:0007599//hemostasis;GO:0007599//hemostasis;GO:0010822//positive regulation of mitochondrion organization;GO:0…
ncbi_282126	3196	3964	3613	3093	2690	2903	103.3	117.67	116.55	102.81	88.08	91.21	112.5066667	94.03333333	-0.258766327	0.002561734	0.033100871	Ywhah	14-3-3 protein eta [Mus musculus]	Environmental Information Processing;Human Diseases;Human Diseases;Environmental Information Processing;Cellular Processes;Cellular Processes	Signal transduction;Cancers;Infectious diseases;Signal transduction;Cell growth and death;Cell growth and death	ko04151//PI3K-Akt signaling pathway;ko05203//Viral carcinogenesis;ko05169//Epstein-Barr virus infection;ko04390//Hippo signaling pathway;ko04110//Cell cycle;ko04114//Oocyte meiosis	K16198;K16198;K16198;K16198;K16198;K16198	GO:0016020//membrane;GO:0016020//membrane;GO:0031988//membrane-bounded vesicle;GO:0031988//membrane-bounded vesicle;GO:0044291//cell-cell contact zone;GO:0044291//cell-cell contact zone;GO:0044424//intracellular part;GO:0044424//intracellular part	GO:0008092//cytoskeletal protein binding;GO:0008092//cytoskeletal protein binding;GO:0016247//channel regulator activity;GO:0016247//channel regulator activity;GO:0016491//oxidoreductase activity;GO:0035258//steroid hormone receptor binding;GO:0035258//steroid hormone receptor binding;GO:0046983//protein dimerization activity;GO:0046983//protein dimerization activity	GO:0006351//transcription, DNA-templated;GO:0006351//transcription, DNA-templated;GO:0006706//steroid catabolic process;GO:0006706//steroid catabolic process;GO:0006814//sodium ion transport;GO:0006814//sodium ion transport;GO:0006915//apoptotic process;GO:0006915//apoptotic process;GO:0007067//mitotic nuclear division;GO:0007067//mitotic nuclear division;GO:0015031//protein transport;GO:0015031/…
ncbi_100299558	537	694	516	880	694	775	10.55	12.51	10.13	17.77	13.84	14.88	11.06333333	15.49666667	0.486171796	0.002566529	0.03312759	UAP1L1	PREDICTED: UDP-N-acetylhexosamine pyrophosphorylase-like protein 1 [Bos taurus]	Metabolism;Metabolism	Global and overview maps;Carbohydrate metabolism	ko01100//Metabolic pathways;ko00520//Amino sugar and nucleotide sugar metabolism	K00972;K00972	-	GO:0016772//transferase activity, transferring phosphorus-containing groups	-
ncbi_509497	440	462	396	625	565	536	14.93	14.48	12.7	21.51	18.43	17.37	14.03666667	19.10333333	0.444624021	0.002586552	0.033341615	SUMF2	sulfatase-modifying factor 2 precursor [Bos taurus]	-	-	-	-	-	GO:0043169//cation binding;GO:0043169//cation binding;GO:0046983//protein dimerization activity;GO:0046983//protein dimerization activity	-
ncbi_509856	289	308	286	417	367	404	4.36	4.27	4.32	6.47	5.62	5.96	4.316666667	6.016666667	0.479046739	0.002588601	0.033341615	RNF31	E3 ubiquitin-protein ligase RNF31 [Bos taurus]	Cellular Processes;Organismal Systems	Cell growth and death;Immune system	ko04217//Necroptosis;ko04621//NOD-like receptor signaling pathway	K11974;K11974	GO:0000151//ubiquitin ligase complex;GO:0005887//integral component of plasma membrane;GO:0044444//cytoplasmic part	GO:0046914//transition metal ion binding	GO:0007166//cell surface receptor signaling pathway;GO:0032446//protein modification by small protein conjugation
ncbi_515911	99	92	97	71	47	47	1.97	1.65	1.9	1.44	0.96	0.9	1.84	1.1	-0.742202243	0.002603435	0.033476702	STRA6	PREDICTED: stimulated by retinoic acid gene 6 protein homolog isoform X1 [Bos taurus]	-	-	-	-	GO:0031224//intrinsic component of membrane;GO:0031224//intrinsic component of membrane;GO:0031224//intrinsic component of membrane;GO:0031224//intrinsic component of membrane;GO:0031224//intrinsic component of membrane;GO:0031224//intrinsic component of membrane;GO:0031224//intrinsic component of membrane;GO:0031224//intrinsic component of membrane;GO:0031224//intrinsic component of membrane;GO:…	GO:0005215//transporter activity;GO:0005215//transporter activity;GO:0005215//transporter activity;GO:0005215//transporter activity;GO:0005215//transporter activity;GO:0005215//transporter activity;GO:0005215//transporter activity;GO:0005215//transporter activity;GO:0005215//transporter activity;GO:0005215//transporter activity;GO:0005215//transporter activity;GO:0005215//transporter activity;GO:…	GO:0003177//pulmonary valve development;GO:0003177//pulmonary valve development;GO:0003177//pulmonary valve development;GO:0003177//pulmonary valve development;GO:0003177//pulmonary valve development;GO:0003177//pulmonary valve development;GO:0003177//pulmonary valve development;GO:0003177//pulmonary valve development;GO:0003177//pulmonary valve development;GO:0003177//pulmonary valve development…
ncbi_506598	613	667	587	911	766	770	19.01	18.94	18.2	29.18	24.14	23.44	18.71666667	25.58666667	0.451068689	0.002604601	0.033476702	CARS2	TPA: probable cysteinyl-tRNA synthetase, mitochondrial precursor [Bos taurus]	Genetic Information Processing	Translation	ko00970//Aminoacyl-tRNA biosynthesis	K01883	GO:0044424//intracellular part;GO:0044424//intracellular part;GO:0044424//intracellular part	GO:0004812//aminoacyl-tRNA ligase activity;GO:0004812//aminoacyl-tRNA ligase activity;GO:0004812//aminoacyl-tRNA ligase activity;GO:0032550//purine ribonucleoside binding;GO:0032550//purine ribonucleoside binding;GO:0032550//purine ribonucleoside binding	GO:0006418//tRNA aminoacylation for protein translation;GO:0006418//tRNA aminoacylation for protein translation;GO:0006418//tRNA aminoacylation for protein translation
ncbi_537799	1991	1955	1882	2151	2398	2586	20.1	18.21	19.04	22.47	24.66	25.51	19.11666667	24.21333333	0.340970716	0.002638378	0.033868153	BICC1	PREDICTED: protein bicaudal C homolog 1-like [Bubalus bubalis]	-	-	-	-	-	-	-
ncbi_100300012	582	430	364	273	258	410	4.59	3.11	2.87	2.21	2.07	3.16	3.523333333	2.48	-0.50660085	0.002640634	0.033868153	Irs2	PREDICTED: insulin receptor substrate 2 [Capra hircus]	Environmental Information Processing;Human Diseases;Human Diseases;Organismal Systems;Cellular Processes;Environmental Information Processing;Environmental Information Processing;Human Diseases;Organismal Systems;Organismal Systems;Organismal Systems;Organismal Systems;Human Diseases	Signal transduction;Cancers;Endocrine and metabolic diseases;Endocrine system;Transport and catabolism;Signal transduction;Signal transduction;Endocrine and metabolic diseases;Aging;Endocrine system;Aging;Endocrine system;Endocrine and metabolic diseases	ko04022//cGMP - PKG signaling pathway;ko05206//MicroRNAs in cancer;ko04932//Non-alcoholic fatty liver disease (NAFLD);ko04910//Insulin signaling pathway;ko04140//Autophagy - animal;ko04068//FoxO signaling pathway;ko04152//AMPK signaling pathway;ko04931//Insulin resistance;ko04211//Longevity regulating pathway - mammal;ko04920//Adipocytokine signaling pathway;ko04213//Longevity regulating pathway …	K07187;K07187;K07187;K07187;K07187;K07187;K07187;K07187;K07187;K07187;K07187;K07187;K07187	-	-	-
ncbi_523030	2147	2817	2648	2082	1818	2164	20.29	24.68	24.95	20.18	17.56	20.11	23.30666667	19.28333333	-0.273388226	0.002656666	0.03400577	ARHGAP23	PREDICTED: rho GTPase-activating protein 23 isoform X4 [Ovis aries musimon]	-	-	-	-	GO:0031988//membrane-bounded vesicle;GO:0031988//membrane-bounded vesicle;GO:0031988//membrane-bounded vesicle;GO:0031988//membrane-bounded vesicle;GO:0031988//membrane-bounded vesicle;GO:0031988//membrane-bounded vesicle;GO:0031988//membrane-bounded vesicle;GO:0031988//membrane-bounded vesicle;GO:0044444//cytoplasmic part;GO:0044444//cytoplasmic part;GO:0044444//cytoplasmic part;GO:0044444//cyto…	GO:0008047//enzyme activator activity	GO:0007264//small GTPase mediated signal transduction;GO:0007264//small GTPase mediated signal transduction;GO:0007264//small GTPase mediated signal transduction;GO:0007264//small GTPase mediated signal transduction;GO:0007264//small GTPase mediated signal transduction;GO:0007264//small GTPase mediated signal transduction;GO:0007264//small GTPase mediated signal transduction;GO:0007264//small GTP…
ncbi_514046	7012	7443	7063	8233	8339	9000	616.86	601.16	620.82	744.82	744.73	774.45	612.9466667	754.6666667	0.300078004	0.002657735	0.03400577	Rpl17	60S ribosomal protein L17, partial [Eurypyga helias]	Genetic Information Processing	Translation	ko03010//Ribosome	K02880	GO:0015934//large ribosomal subunit;GO:0015934//large ribosomal subunit;GO:0015934//large ribosomal subunit;GO:0043231//intracellular membrane-bounded organelle;GO:0043231//intracellular membrane-bounded organelle;GO:0043231//intracellular membrane-bounded organelle	GO:0003723//RNA binding;GO:0003723//RNA binding;GO:0003723//RNA binding;GO:0005198//structural molecule activity;GO:0005198//structural molecule activity	GO:0000956//nuclear-transcribed mRNA catabolic process;GO:0000956//nuclear-transcribed mRNA catabolic process;GO:0006412//translation;GO:0006412//translation;GO:0006613//cotranslational protein targeting to membrane;GO:0006613//cotranslational protein targeting to membrane;GO:0010467//gene expression;GO:0019080//viral gene expression;GO:0019080//viral gene expression
ncbi_539793	113	130	111	180	172	173	1.05	1.16	1.11	1.85	1.68	1.64	1.106666667	1.723333333	0.638981039	0.002659763	0.03400577	PPFIA4	liprin-alpha-4 [Bos taurus]	-	-	-	-	-	-	-
ncbi_520865	1150	1204	1231	843	952	1112	12.28	12.53	12.75	9.1	10.53	11.44	12.52	10.35666667	-0.273674822	0.002677815	0.034200568	AASS	alpha-aminoadipic semialdehyde synthase, mitochondrial precursor [Bos taurus]	Metabolism;Metabolism	Global and overview maps;Amino acid metabolism	ko01100//Metabolic pathways;ko00310//Lysine degradation	K14157;K14157	-	GO:0004753//saccharopine dehydrogenase activity;GO:0004753//saccharopine dehydrogenase activity;GO:0004753//saccharopine dehydrogenase activity	GO:0019474//L-lysine catabolic process to acetyl-CoA;GO:0019474//L-lysine catabolic process to acetyl-CoA;GO:0019474//L-lysine catabolic process to acetyl-CoA
ncbi_287027	1003	970	909	1431	1148	1192	71.6	63.71	64.89	104.84	82.85	83.04	66.73333333	90.24333333	0.435412789	0.002703898	0.034465322	NDUFS8	NADH dehydrogenase [ubiquinone] iron-sulfur protein 8, mitochondrial [Bos taurus]	Metabolism;Organismal Systems;Human Diseases;Human Diseases;Human Diseases;Organismal Systems;Human Diseases;Metabolism	Global and overview maps;Environmental adaptation;Neurodegenerative diseases;Neurodegenerative diseases;Endocrine and metabolic diseases;Nervous system;Neurodegenerative diseases;Energy metabolism	ko01100//Metabolic pathways;ko04714//Thermogenesis;ko05016//Huntington disease;ko05010//Alzheimer disease;ko04932//Non-alcoholic fatty liver disease (NAFLD);ko04723//Retrograde endocannabinoid signaling;ko05012//Parkinson disease;ko00190//Oxidative phosphorylation	K03941;K03941;K03941;K03941;K03941;K03941;K03941;K03941	GO:0005746//mitochondrial respiratory chain;GO:0005746//mitochondrial respiratory chain;GO:0005746//mitochondrial respiratory chain	GO:0043169//cation binding;GO:0043169//cation binding;GO:0043169//cation binding;GO:0043169//cation binding;GO:0050136//NADH dehydrogenase (quinone) activity;GO:0050136//NADH dehydrogenase (quinone) activity;GO:0050136//NADH dehydrogenase (quinone) activity;GO:0050136//NADH dehydrogenase (quinone) activity;GO:0051536//iron-sulfur cluster binding;GO:0051536//iron-sulfur cluster binding;GO:0051536/…	GO:0006950//response to stress;GO:0006950//response to stress;GO:0006950//response to stress;GO:0006950//response to stress;GO:0010257//NADH dehydrogenase complex assembly;GO:0010257//NADH dehydrogenase complex assembly;GO:0010257//NADH dehydrogenase complex assembly;GO:0010257//NADH dehydrogenase complex assembly;GO:0044710//single-organism metabolic process;GO:0044710//single-organism metabolic…
ncbi_282308	477	631	554	737	652	784	7.18	8.71	8.33	11.4	9.96	11.53	8.073333333	10.96333333	0.441450143	0.002705055	0.034465322	PIK3R2	phosphatidylinositol 3-kinase regulatory subunit beta [Bos taurus]	Human Diseases;Environmental Information Processing;Human Diseases;Human Diseases;Human Diseases;Environmental Information Processing;Environmental Information Processing;Human Diseases;Cellular Processes;Environmental Information Processing;Environmental Information Processing;Human Diseases;Human Diseases;Human Diseases;Cellular Processes;Human Diseases;Organismal Systems;Organismal Systems;Hum…	Cancers;Signal transduction;Infectious diseases;Infectious diseases;Infectious diseases;Signal transduction;Signal transduction;Cancers;Cell motility;Signal transduction;Signal transduction;Infectious diseases;Cancers;Infectious diseases;Cellular community - eukaryotes;Infectious diseases;Immune system;Development;Cancers;Immune system;Cell growth and death;Cancers;Infectious diseases;Endocrine a…	ko05200//Pathways in cancer;ko04151//PI3K-Akt signaling pathway;ko05165//Human papillomavirus infection;ko05166//HTLV-I infection;ko05163//Human cytomegalovirus infection;ko04024//cAMP signaling pathway;ko04014//Ras signaling pathway;ko05203//Viral carcinogenesis;ko04810//Regulation of actin cytoskeleton;ko04630//Jak-STAT signaling pathway;ko04015//Rap1 signaling pathway;ko05167//Kaposi sarcoma-a…	K02649;K02649;K02649;K02649;K02649;K02649;K02649;K02649;K02649;K02649;K02649;K02649;K02649;K02649;K02649;K02649;K02649;K02649;K02649;K02649;K02649;K02649;K02649;K02649;K02649;K02649;K02649;K02649;K02649;K02649;K02649;K02649;K02649;K02649;K02649;K02649;K02649;K02649;K02649;K02649;K02649;K02649;K02649;K02649;K02649;K02649;K02649;K02649;K02649;K02649;K02649;K02649;K02649;K02649;K02649;K02649;K02649;…	GO:0044445//cytosolic part	GO:0005102//receptor binding;GO:0019207//kinase regulator activity;GO:0052742//phosphatidylinositol kinase activity	GO:0002431//Fc receptor mediated stimulatory signaling pathway;GO:0006661//phosphatidylinositol biosynthetic process;GO:0006952//defense response;GO:0007264//small GTPase mediated signal transduction;GO:0007599//hemostasis;GO:0038093//Fc receptor signaling pathway;GO:0038127//ERBB signaling pathway;GO:0043550//regulation of lipid kinase activity;GO:0048017//inositol lipid-mediated signaling;GO:00…
ncbi_538628	485	544	464	599	697	632	4.67	4.76	4.48	5.91	6.74	5.93	4.636666667	6.193333333	0.417628082	0.002707057	0.034465322	RUNX1T1	PREDICTED: protein CBFA2T1 isoform X1 [Bison bison bison]	Human Diseases;Human Diseases;Human Diseases	Cancers;Cancers;Cancers	ko05200//Pathways in cancer;ko05202//Transcriptional misregulation in cancers;ko05221//Acute myeloid leukemia	K10053;K10053;K10053	GO:0034399//nuclear periphery;GO:0034399//nuclear periphery;GO:0034399//nuclear periphery;GO:0034399//nuclear periphery;GO:0034399//nuclear periphery	GO:0001071//nucleic acid binding transcription factor activity;GO:0003676//nucleic acid binding;GO:0003676//nucleic acid binding;GO:0003676//nucleic acid binding;GO:0003676//nucleic acid binding;GO:0003676//nucleic acid binding;GO:0043169//cation binding;GO:0043169//cation binding;GO:0043169//cation binding;GO:0043169//cation binding;GO:0043169//cation binding;GO:0046983//protein dimerization act…	GO:0006351//transcription, DNA-templated;GO:0006351//transcription, DNA-templated;GO:0006351//transcription, DNA-templated;GO:0006351//transcription, DNA-templated;GO:0006351//transcription, DNA-templated;GO:0030154//cell differentiation;GO:0030154//cell differentiation;GO:0030154//cell differentiation;GO:0030154//cell differentiation;GO:0030154//cell differentiation;GO:0051098//regulation of bin…
ncbi_515376	25	12	16	33	45	49	0.78	0.34	0.5	1.06	1.42	1.5	0.54	1.326666667	1.296774618	0.002713685	0.034513524	CDC20	PREDICTED: cell division cycle protein 20 homolog isoform X1 [Bos taurus]	Human Diseases;Human Diseases;Genetic Information Processing;Cellular Processes;Cellular Processes	Infectious diseases;Cancers;Folding, sorting and degradation;Cell growth and death;Cell growth and death	ko05166//HTLV-I infection;ko05203//Viral carcinogenesis;ko04120//Ubiquitin mediated proteolysis;ko04110//Cell cycle;ko04114//Oocyte meiosis	K03363;K03363;K03363;K03363;K03363	GO:0000152//nuclear ubiquitin ligase complex;GO:0000152//nuclear ubiquitin ligase complex;GO:0000152//nuclear ubiquitin ligase complex;GO:0005815//microtubule organizing center;GO:0005815//microtubule organizing center;GO:0005815//microtubule organizing center;GO:0005819//spindle;GO:0005819//spindle;GO:0005819//spindle;GO:0031981//nuclear lumen;GO:0031981//nuclear lumen;GO:0031981//nuclear lumen;…	GO:0005515//protein binding;GO:0005515//protein binding;GO:0005515//protein binding	GO:0007126//meiotic nuclear division;GO:0007126//meiotic nuclear division;GO:0007126//meiotic nuclear division;GO:0008283//cell proliferation;GO:0008283//cell proliferation;GO:0008283//cell proliferation;GO:0010975//regulation of neuron projection development;GO:0010975//regulation of neuron projection development;GO:0010975//regulation of neuron projection development;GO:0043161//proteasome-medi…
ncbi_507010	1244	1639	1544	1267	1091	1043	13.03	15.77	16.17	13.65	11.59	10.68	14.99	11.97333333	-0.324175534	0.002724025	0.034608795	Col16a1	PREDICTED: collagen alpha-1(XVI) chain isoform X1 [Bos taurus]	-	-	-	-	-	-	GO:0022610//biological adhesion;GO:0022610//biological adhesion;GO:0022610//biological adhesion;GO:0022610//biological adhesion;GO:0022610//biological adhesion;GO:0022610//biological adhesion;GO:0022610//biological adhesion;GO:0022610//biological adhesion;GO:0043200//response to amino acid;GO:0043200//response to amino acid;GO:0043200//response to amino acid;GO:0043200//response to amino acid;GO:…
ncbi_510550	841	909	928	1004	1141	1191	4.54	4.4	4.97	5.51	6.16	6.19	4.636666667	5.953333333	0.360609661	0.002734349	0.034703663	UVSSA	PREDICTED: UV-stimulated scaffold protein A isoform X2 [Bos taurus]	-	-	-	-	GO:0043232//intracellular non-membrane-bounded organelle;GO:0043232//intracellular non-membrane-bounded organelle;GO:0043232//intracellular non-membrane-bounded organelle;GO:0043232//intracellular non-membrane-bounded organelle	GO:0001099//basal RNA polymerase II transcription machinery binding;GO:0001099//basal RNA polymerase II transcription machinery binding;GO:0001099//basal RNA polymerase II transcription machinery binding;GO:0001099//basal RNA polymerase II transcription machinery binding	GO:0006289//nucleotide-excision repair;GO:0006289//nucleotide-excision repair;GO:0006289//nucleotide-excision repair;GO:0006289//nucleotide-excision repair;GO:0009416//response to light stimulus;GO:0009416//response to light stimulus;GO:0009416//response to light stimulus;GO:0009416//response to light stimulus;GO:0032446//protein modification by small protein conjugation;GO:0032446//protein modif…
ncbi_317721	467	460	463	277	398	376	5.46	4.9	5.34	3.34	4.69	4.37	5.233333333	4.133333333	-0.340424439	0.002738024	0.034714027	MFAP3	microfibril-associated glycoprotein 3 precursor [Bos taurus]	-	-	-	-	-	-	-
ncbi_504357	742	828	817	1054	938	1031	12.57	13.01	13.91	18.34	16.18	17.02	13.16333333	17.18	0.384205169	0.002757833	0.034928718	Axin1	axin-1 [Bos taurus]	Human Diseases;Human Diseases;Human Diseases;Environmental Information Processing;Human Diseases;Human Diseases;Human Diseases;Environmental Information Processing;Cellular Processes;Human Diseases;Human Diseases;Human Diseases	Cancers;Infectious diseases;Cancers;Signal transduction;Endocrine and metabolic diseases;Cancers;Cancers;Signal transduction;Cellular community - eukaryotes;Cancers;Cancers;Cancers	ko05200//Pathways in cancer;ko05165//Human papillomavirus infection;ko05225//Hepatocellular carcinoma;ko04390//Hippo signaling pathway;ko04934//Cushing syndrome;ko05226//Gastric cancer;ko05224//Breast cancer;ko04310//Wnt signaling pathway;ko04550//Signaling pathways regulating pluripotency of stem cells;ko05210//Colorectal cancer;ko05213//Endometrial cancer;ko05217//Basal cell carcinoma	K02157;K02157;K02157;K02157;K02157;K02157;K02157;K02157;K02157;K02157;K02157;K02157	GO:0005874//microtubule;GO:0005874//microtubule;GO:0005874//microtubule;GO:0005874//microtubule;GO:0043231//intracellular membrane-bounded organelle;GO:0043231//intracellular membrane-bounded organelle;GO:0043231//intracellular membrane-bounded organelle;GO:0043231//intracellular membrane-bounded organelle;GO:0044444//cytoplasmic part;GO:0044444//cytoplasmic part;GO:0044444//cytoplasmic part;GO:0…	GO:0019900//kinase binding;GO:0019900//kinase binding;GO:0019900//kinase binding;GO:0019900//kinase binding;GO:0044389//ubiquitin-like protein ligase binding;GO:0044389//ubiquitin-like protein ligase binding;GO:0044389//ubiquitin-like protein ligase binding;GO:0044389//ubiquitin-like protein ligase binding;GO:0046332//SMAD binding;GO:0046332//SMAD binding;GO:0046332//SMAD binding;GO:0046332//SMAD…	GO:0000226//microtubule cytoskeleton organization;GO:0000226//microtubule cytoskeleton organization;GO:0000226//microtubule cytoskeleton organization;GO:0000226//microtubule cytoskeleton organization;GO:0001707//mesoderm formation;GO:0001707//mesoderm formation;GO:0001707//mesoderm formation;GO:0001707//mesoderm formation;GO:0006368//transcription elongation from RNA polymerase II promoter;GO:000…
ncbi_509163	6793	6982	6573	9378	7764	8307	594.11	560.43	574.63	843.3	689.17	710.07	576.39	747.5133333	0.375054007	0.002777191	0.035137253	RPL18	60S ribosomal protein L18 [Bos taurus]	Genetic Information Processing	Translation	ko03010//Ribosome	K02883	GO:0015934//large ribosomal subunit	-	GO:0010467//gene expression
ncbi_505288	1276	1132	1172	1634	1403	1553	44.66	34.34	40.88	58.96	50.23	51.74	39.96	53.64333333	0.424842304	0.00279215	0.035229091	TSPAN4	tetraspanin-4 [Bos taurus]	-	-	-	-	GO:0031224//intrinsic component of membrane;GO:0031224//intrinsic component of membrane;GO:0031224//intrinsic component of membrane;GO:0031224//intrinsic component of membrane;GO:0031224//intrinsic component of membrane;GO:0031224//intrinsic component of membrane;GO:0031224//intrinsic component of membrane;GO:0031224//intrinsic component of membrane;GO:0031224//intrinsic component of membrane;GO:…	-	-
ncbi_789154	582	580	362	812	585	807	31.57	28.87	19.63	45.29	32.21	42.78	26.69	40.09333333	0.587063062	0.002792912	0.035229091	TNFRSF6B	tumor necrosis factor receptor superfamily member 6B precursor [Bos taurus]	Environmental Information Processing	Signaling molecules and interaction	ko04060//Cytokine-cytokine receptor interaction	K05143	-	-	-
ncbi_281951	1900	1717	1722	1211	1515	1590	35.67	29.87	32.42	23.44	28.35	28.53	32.65333333	26.77333333	-0.286433505	0.002793151	0.035229091	NT5C2	PREDICTED: cytosolic purine 5'-nucleotidase [Sorex araneus]	Metabolism;Metabolism;Metabolism;Metabolism	Global and overview maps;Nucleotide metabolism;Nucleotide metabolism;Metabolism of cofactors and vitamins	ko01100//Metabolic pathways;ko00230//Purine metabolism;ko00240//Pyrimidine metabolism;ko00760//Nicotinate and nicotinamide metabolism	K01081;K01081;K01081;K01081	GO:0044444//cytoplasmic part;GO:0044444//cytoplasmic part;GO:0044444//cytoplasmic part;GO:0044444//cytoplasmic part;GO:0044444//cytoplasmic part;GO:0044444//cytoplasmic part;GO:0044444//cytoplasmic part;GO:0044444//cytoplasmic part;GO:0044444//cytoplasmic part;GO:0044444//cytoplasmic part	GO:0005515//protein binding;GO:0005515//protein binding;GO:0005515//protein binding;GO:0005515//protein binding;GO:0005515//protein binding;GO:0005515//protein binding;GO:0005515//protein binding;GO:0005515//protein binding;GO:0005515//protein binding;GO:0005515//protein binding;GO:0008252//nucleotidase activity;GO:0008252//nucleotidase activity;GO:0008252//nucleotidase activity;GO:0008252//nucle…	GO:0006163//purine nucleotide metabolic process;GO:0006163//purine nucleotide metabolic process;GO:0006163//purine nucleotide metabolic process;GO:0006163//purine nucleotide metabolic process;GO:0009112//nucleobase metabolic process;GO:0009112//nucleobase metabolic process;GO:0009112//nucleobase metabolic process;GO:0009112//nucleobase metabolic process;GO:0009112//nucleobase metabolic process;GO…
ncbi_781721	404	391	365	436	521	584	7.71	7.3	7.37	8.83	11.71	11.36	7.46	10.63333333	0.511346388	0.002799768	0.035254342	C1orf21	uncharacterized protein C1orf21 homolog [Bos taurus]	-	-	-	-	-	-	-
ncbi_512373	170	200	186	255	247	273	3.91	4.27	4.3	6.02	5.87	6.21	4.16	6.033333333	0.536371763	0.002800958	0.035254342	DAK	triokinase/FMN cyclase [Bos taurus]	Metabolism;Metabolism;Organismal Systems;Metabolism;Metabolism	Global and overview maps;Global and overview maps;Immune system;Lipid metabolism;Carbohydrate metabolism	ko01100//Metabolic pathways;ko01200//Carbon metabolism;ko04622//RIG-I-like receptor signaling pathway;ko00561//Glycerolipid metabolism;ko00051//Fructose and mannose metabolism	K00863;K00863;K00863;K00863;K00863	-	GO:0009975//cyclase activity;GO:0009975//cyclase activity;GO:0009975//cyclase activity;GO:0009975//cyclase activity;GO:0016301//kinase activity;GO:0016301//kinase activity;GO:0016301//kinase activity;GO:0016301//kinase activity;GO:0032550//purine ribonucleoside binding;GO:0032550//purine ribonucleoside binding;GO:0032550//purine ribonucleoside binding;GO:0032550//purine ribonucleoside binding;GO:…	GO:0006796//phosphate-containing compound metabolic process;GO:0006796//phosphate-containing compound metabolic process;GO:0019400//alditol metabolic process;GO:0019400//alditol metabolic process;GO:0019400//alditol metabolic process;GO:0019400//alditol metabolic process
ncbi_784245	730	811	649	559	548	619	6.97	7.1	6.19	5.48	5.31	5.77	6.753333333	5.52	-0.290931501	0.002829047	0.035571017	RAD54L2	PREDICTED: helicase ARIP4 [Bison bison bison]	-	-	-	-	GO:0043231//intracellular membrane-bounded organelle	GO:0000989//transcription factor activity, transcription factor binding;GO:0003676//nucleic acid binding;GO:0017111//nucleoside-triphosphatase activity;GO:0019900//kinase binding;GO:0032550//purine ribonucleoside binding	GO:0010556//regulation of macromolecule biosynthetic process
ncbi_507315	25	27	24	45	56	54	0.95	0.94	0.91	1.75	2.16	2	0.933333333	1.97	1.077731303	0.002848476	0.035747325	NUDT17	nucleoside diphosphate-linked moiety X motif 17 [Bos taurus]	-	-	-	-	-	GO:0043169//cation binding	-
ncbi_510615	7823	8066	7732	9405	9397	9445	609.03	576.31	601.7	752.81	742.49	718.65	595.68	737.9833333	0.309050713	0.002851574	0.035747325	Rpl19	60S ribosomal protein L19 isoform 1 [Homo sapiens]	Genetic Information Processing	Translation	ko03010//Ribosome	K02885	GO:0015934//large ribosomal subunit	GO:0003723//RNA binding;GO:0005198//structural molecule activity	GO:0000956//nuclear-transcribed mRNA catabolic process;GO:0006412//translation;GO:0006613//cotranslational protein targeting to membrane;GO:0019080//viral gene expression
ncbi_538469	56	77	68	30	32	46	0.72	0.91	0.87	0.4	0.41	0.58	0.833333333	0.463333333	-0.846843212	0.002851898	0.035747325	SLC16A12	PREDICTED: monocarboxylate transporter 12 isoform X1 [Bos taurus]	-	-	-	-	-	-	GO:0044763//single-organism cellular process;GO:0044763//single-organism cellular process;GO:0044763//single-organism cellular process;GO:0044763//single-organism cellular process;GO:0044763//single-organism cellular process;GO:0044763//single-organism cellular process;GO:0044763//single-organism cellular process;GO:0044763//single-organism cellular process
ncbi_511496	1052	1136	1102	721	985	927	11.03	11.25	11.41	7.66	10.36	9.09	11.23	9.036666667	-0.313495315	0.002865818	0.035884766	PIGG	GPI ethanolamine phosphate transferase 2 [Bos taurus]	Metabolism	Glycan biosynthesis and metabolism	ko00563//Glycosylphosphatidylinositol(GPI)-anchor biosynthesis	K05310	GO:0043231//intracellular membrane-bounded organelle;GO:0043231//intracellular membrane-bounded organelle	GO:0051377//mannose-ethanolamine phosphotransferase activity;GO:0051377//mannose-ethanolamine phosphotransferase activity;GO:0051377//mannose-ethanolamine phosphotransferase activity;GO:0051377//mannose-ethanolamine phosphotransferase activity;GO:0051377//mannose-ethanolamine phosphotransferase activity	GO:0006497//protein lipidation;GO:0006497//protein lipidation;GO:0006497//protein lipidation;GO:0006497//protein lipidation;GO:0006497//protein lipidation
ncbi_785005	14087	15005	13228	17321	16340	17385	228.34	223.44	214.86	288.75	269.03	275.49	222.2133333	277.7566667	0.321876155	0.002879414	0.036017883	Aplp2	PREDICTED: amyloid-like protein 2 isoform X1 [Bos taurus]	-	-	-	-	GO:0031224//intrinsic component of membrane;GO:0031224//intrinsic component of membrane;GO:0031224//intrinsic component of membrane;GO:0031224//intrinsic component of membrane;GO:0043231//intracellular membrane-bounded organelle;GO:0043231//intracellular membrane-bounded organelle;GO:0043231//intracellular membrane-bounded organelle;GO:0043231//intracellular membrane-bounded organelle	GO:0004866//endopeptidase inhibitor activity;GO:0004866//endopeptidase inhibitor activity;GO:0004866//endopeptidase inhibitor activity;GO:0004866//endopeptidase inhibitor activity;GO:0005515//protein binding;GO:0005515//protein binding;GO:0005515//protein binding;GO:0005515//protein binding;GO:0005539//glycosaminoglycan binding;GO:0005539//glycosaminoglycan binding;GO:0005539//glycosaminoglycan b…	GO:0007420//brain development;GO:0007420//brain development;GO:0007420//brain development;GO:0007420//brain development;GO:0007610//behavior;GO:0007610//behavior;GO:0007610//behavior;GO:0007610//behavior;GO:0007618//mating;GO:0007618//mating;GO:0007618//mating;GO:0007618//mating;GO:0010469//regulation of receptor activity;GO:0010469//regulation of receptor activity;GO:0010469//regulation of recep…
ncbi_617088	115	119	110	75	73	70	9	8.55	8.61	6.04	5.8	5.36	8.72	5.733333333	-0.604953976	0.002885997	0.036063081	--	putative peptidyl-tRNA hydrolase PTRHD1 [Bos taurus]	-	-	-	-	-	GO:0004721//phosphoprotein phosphatase activity	GO:0006470//protein dephosphorylation
ncbi_281416	116	129	110	181	162	183	5.91	6.04	5.61	9.49	8.38	9.12	5.853333333	8.996666667	0.620132132	0.002903589	0.036245629	POMC	PREDICTED: pro-opiomelanocortin isoform X1 [Bos taurus]	Human Diseases;Organismal Systems;Organismal Systems;Organismal Systems;Organismal Systems	Endocrine and metabolic diseases;Endocrine system;Endocrine system;Endocrine system;Endocrine system	ko04934//Cushing syndrome;ko04916//Melanogenesis;ko04925//Aldosterone synthesis and secretion;ko04920//Adipocytokine signaling pathway;ko04927//Cortisol synthesis and secretion	K05228;K05228;K05228;K05228;K05228	GO:0012505//endomembrane system;GO:0012505//endomembrane system;GO:0012505//endomembrane system;GO:0044421//extracellular region part;GO:0044421//extracellular region part;GO:0044421//extracellular region part;GO:0044439//peroxisomal part;GO:0044439//peroxisomal part;GO:0044439//peroxisomal part	GO:0031779//melanocortin receptor binding;GO:0031779//melanocortin receptor binding;GO:0031779//melanocortin receptor binding	GO:0001818//negative regulation of cytokine production;GO:0001818//negative regulation of cytokine production;GO:0001818//negative regulation of cytokine production;GO:0006366//transcription from RNA polymerase II promoter;GO:0006366//transcription from RNA polymerase II promoter;GO:0006366//transcription from RNA polymerase II promoter;GO:0007186//G-protein coupled receptor signaling pathway;GO:…
ncbi_534309	219	148	153	96	130	110	3.66	2.13	2.6	1.47	2.47	1.83	2.796666667	1.923333333	-0.540099492	0.0029343	0.036591383	MSANTD3	myb/SANT-like DNA-binding domain-containing protein 3 [Bos taurus]	-	-	-	-	-	-	-
ncbi_100125309	6567	4862	3931	2681	2881	3622	172.85	117.31	103.06	72.5	76.88	93.33	131.0733333	80.90333333	-0.696103151	0.002967867	0.036972013	TSC22D3	TSC22 domain family protein 3 [Bos taurus]	-	-	-	-	GO:0043231//intracellular membrane-bounded organelle;GO:0043231//intracellular membrane-bounded organelle;GO:0043231//intracellular membrane-bounded organelle;GO:0043231//intracellular membrane-bounded organelle;GO:0043231//intracellular membrane-bounded organelle;GO:0043231//intracellular membrane-bounded organelle	GO:0001071//nucleic acid binding transcription factor activity;GO:0001071//nucleic acid binding transcription factor activity;GO:0001071//nucleic acid binding transcription factor activity;GO:0001071//nucleic acid binding transcription factor activity;GO:0001071//nucleic acid binding transcription factor activity;GO:0001071//nucleic acid binding transcription factor activity;GO:0043425//bHLH tran…	GO:0006351//transcription, DNA-templated;GO:0006351//transcription, DNA-templated;GO:0006351//transcription, DNA-templated;GO:0006351//transcription, DNA-templated;GO:0006366//transcription from RNA polymerase II promoter;GO:0006366//transcription from RNA polymerase II promoter;GO:0006924//activation-induced cell death of T cells;GO:0006924//activation-induced cell death of T cells;GO:0006924//a…
ncbi_511328	3387	3926	3498	2877	3178	3044	86.51	92.11	89.33	75.69	82.55	76.22	89.31666667	78.15333333	-0.192622003	0.00298087	0.037095948	B4GALT4	beta-1,4-galactosyltransferase 4 [Bos taurus]	Metabolism;Metabolism;Metabolism	Global and overview maps;Glycan biosynthesis and metabolism;Glycan biosynthesis and metabolism	ko01100//Metabolic pathways;ko00601//Glycosphingolipid biosynthesis - lacto and neolacto series;ko00533//Glycosaminoglycan biosynthesis - keratan sulfate	K07969;K07969;K07969	-	GO:0016740//transferase activity;GO:0016740//transferase activity;GO:0016740//transferase activity;GO:0016740//transferase activity;GO:0016740//transferase activity	-
ncbi_787498	281	267	280	368	340	412	15.83	13.81	15.77	21.32	19.44	22.69	15.13666667	21.15	0.482610127	0.003000743	0.03730504	Ypel3	PREDICTED: LOW QUALITY PROTEIN: protein yippee-like 3 [Oryctolagus cuniculus]	-	-	-	-	-	-	-
ncbi_515366	255	253	270	139	189	225	3.32	3.1	3.34	2.01	2.13	2.76	3.253333333	2.3	-0.500284786	0.003029255	0.037620992	PGM2L1	glucose 1,6-bisphosphate synthase [Bos taurus]	Metabolism	Carbohydrate metabolism	ko00500//Starch and sucrose metabolism	K11809	-	GO:0016301//kinase activity;GO:0016301//kinase activity;GO:0016866//intramolecular transferase activity;GO:0016866//intramolecular transferase activity	GO:0006796//phosphate-containing compound metabolic process;GO:0006796//phosphate-containing compound metabolic process
ncbi_536011	491	553	494	583	659	728	4.67	4.97	4.88	5.68	6.53	6.83	4.84	6.346666667	0.390992025	0.00304472	0.03777443	CDON	PREDICTED: cell adhesion molecule-related/down-regulated by oncogenes isoform X1 [Bos taurus]	Environmental Information Processing	Signal transduction	ko04340//Hedgehog signaling pathway	K20033	-	-	GO:0000165//MAPK cascade;GO:0000165//MAPK cascade;GO:0000165//MAPK cascade;GO:0000165//MAPK cascade;GO:0000165//MAPK cascade;GO:0000165//MAPK cascade;GO:0000768//syncytium formation by plasma membrane fusion;GO:0000768//syncytium formation by plasma membrane fusion;GO:0000768//syncytium formation by plasma membrane fusion;GO:0000768//syncytium formation by plasma membrane fusion;GO:0000768//syncy…
ncbi_539393	1420	1652	1375	1231	1035	1275	24.74	25.47	22.91	22.15	18.3	21.04	24.37333333	20.49666667	-0.249914264	0.003064997	0.037987202	RGP1	TPA: retrograde Golgi transport protein RGP1 homolog [Bos taurus]	-	-	-	-	-	-	-
ncbi_540965	7925	8590	8131	10737	9368	10043	751.37	747.45	770.58	1046.65	901.44	930.61	756.4666667	959.5666667	0.34310653	0.003072647	0.038043189	RPS10	PREDICTED: 40S ribosomal protein S10 [Manis javanica]	Genetic Information Processing	Translation	ko03010//Ribosome	K02947	GO:0015935//small ribosomal subunit;GO:0031981//nuclear lumen	GO:0003723//RNA binding	GO:0006412//translation;GO:0006613//cotranslational protein targeting to membrane;GO:0016070//RNA metabolic process;GO:0019080//viral gene expression
ncbi_534170	43	54	53	93	72	96	0.94	1.06	1.13	2.04	1.66	2.01	1.043333333	1.903333333	0.867328088	0.003085141	0.038158985	ZNF274	PREDICTED: neurotrophin receptor-interacting factor homolog isoform X1 [Bos taurus]	Organismal Systems	Nervous system	ko04722//Neurotrophin signaling pathway	K12458	-	-	-
ncbi_280871	701	728	633	450	608	554	13.88	13.23	12.53	9.15	12.21	10.73	13.21333333	10.69666667	-0.304833173	0.003124175	0.038602474	MUT	methylmalonyl-CoA mutase, mitochondrial precursor [Bos taurus]	Metabolism;Metabolism;Metabolism;Metabolism;Metabolism	Global and overview maps;Global and overview maps;Amino acid metabolism;Carbohydrate metabolism;Carbohydrate metabolism	ko01100//Metabolic pathways;ko01200//Carbon metabolism;ko00280//Valine, leucine and isoleucine degradation;ko00640//Propanoate metabolism;ko00630//Glyoxylate and dicarboxylate metabolism	K01847;K01847;K01847;K01847;K01847	GO:0044429//mitochondrial part;GO:0044429//mitochondrial part;GO:0044429//mitochondrial part	GO:0016597//amino acid binding;GO:0016597//amino acid binding;GO:0016597//amino acid binding;GO:0016866//intramolecular transferase activity;GO:0016866//intramolecular transferase activity;GO:0016866//intramolecular transferase activity;GO:0019842//vitamin binding;GO:0019842//vitamin binding;GO:0019842//vitamin binding;GO:0043169//cation binding;GO:0043169//cation binding;GO:0043169//cation bindi…	GO:0000096//sulfur amino acid metabolic process;GO:0000096//sulfur amino acid metabolic process;GO:0000096//sulfur amino acid metabolic process;GO:0007275//multicellular organism development;GO:0007275//multicellular organism development;GO:0007275//multicellular organism development
ncbi_508141	682	644	656	832	817	861	7.15	6.2	6.88	8.97	8.7	8.83	6.743333333	8.833333333	0.38949604	0.003130042	0.038615872	KDM4B	PREDICTED: lysine-specific demethylase 4B isoform X1 [Bos taurus]	-	-	-	-	-	GO:0046914//transition metal ion binding	-
ncbi_534718	109	69	73	112	143	161	3.81	2.04	2.2	3.4	4.42	4.82	2.683333333	4.213333333	0.650935775	0.003131618	0.038615872	Stxbp6	PREDICTED: syntaxin-binding protein 6 [Octodon degus]	-	-	-	-	GO:0031224//intrinsic component of membrane;GO:0031224//intrinsic component of membrane;GO:0031224//intrinsic component of membrane;GO:0044424//intracellular part;GO:0044424//intracellular part;GO:0044424//intracellular part	-	GO:0006810//transport;GO:0006810//transport;GO:0006810//transport
ncbi_615007	639	621	644	699	849	883	22.75	20.09	23.05	25.49	30.54	30.6	21.96333333	28.87666667	0.394807191	0.003149473	0.038796649	TUSC3	PREDICTED: tumor suppressor candidate 3 isoform X2 [Bos mutus]	Metabolism;Genetic Information Processing;Metabolism	Global and overview maps;Folding, sorting and degradation;Glycan biosynthesis and metabolism	ko01100//Metabolic pathways;ko04141//Protein processing in endoplasmic reticulum;ko00510//N-Glycan biosynthesis	K12669;K12669;K12669	GO:0005789//endoplasmic reticulum membrane;GO:0005789//endoplasmic reticulum membrane;GO:0005789//endoplasmic reticulum membrane;GO:0005789//endoplasmic reticulum membrane;GO:0005789//endoplasmic reticulum membrane;GO:0016021//integral component of membrane;GO:0016021//integral component of membrane;GO:0031224//intrinsic component of membrane;GO:0031224//intrinsic component of membrane;GO:0031224…	GO:0004576//oligosaccharyl transferase activity;GO:0004576//oligosaccharyl transferase activity;GO:0004576//oligosaccharyl transferase activity;GO:0004576//oligosaccharyl transferase activity;GO:0004576//oligosaccharyl transferase activity;GO:0046873//metal ion transmembrane transporter activity;GO:0046873//metal ion transmembrane transporter activity;GO:0046873//metal ion transmembrane transport…	GO:0006487//protein N-linked glycosylation;GO:0006487//protein N-linked glycosylation;GO:0006487//protein N-linked glycosylation;GO:0006487//protein N-linked glycosylation;GO:0006487//protein N-linked glycosylation;GO:0019725//cellular homeostasis;GO:0019725//cellular homeostasis;GO:0019725//cellular homeostasis;GO:0019725//cellular homeostasis;GO:0019725//cellular homeostasis;GO:0050877//neurolo…
ncbi_507194	627	708	727	971	801	897	17.14	17.85	19.7	27.23	22.18	23.92	18.23	24.44333333	0.423126477	0.003155364	0.038829839	MFSD10	major facilitator superfamily domain-containing protein 10 [Bos taurus]	-	-	-	-	GO:0031224//intrinsic component of membrane;GO:0031224//intrinsic component of membrane;GO:0031224//intrinsic component of membrane;GO:0031224//intrinsic component of membrane;GO:0031224//intrinsic component of membrane;GO:0031224//intrinsic component of membrane;GO:0031224//intrinsic component of membrane;GO:0031224//intrinsic component of membrane;GO:0031224//intrinsic component of membrane;GO:…	-	GO:0012501//programmed cell death;GO:0012501//programmed cell death;GO:0012501//programmed cell death;GO:0012501//programmed cell death;GO:0012501//programmed cell death;GO:0012501//programmed cell death;GO:0012501//programmed cell death;GO:0012501//programmed cell death;GO:0012501//programmed cell death;GO:0012501//programmed cell death;GO:0012501//programmed cell death
ncbi_281235	1759	1843	1950	2040	2254	2513	41.97	40.37	46.51	49.98	54.54	58.5	42.95	54.34	0.339356434	0.003169634	0.038965961	IDH1	isocitrate dehydrogenase [NADP] cytoplasmic [Bos taurus]	Metabolism;Metabolism;Cellular Processes;Metabolism;Human Diseases;Metabolism;Metabolism;Metabolism	Global and overview maps;Global and overview maps;Transport and catabolism;Global and overview maps;Cancers;Metabolism of other amino acids;Carbohydrate metabolism;Global and overview maps	ko01100//Metabolic pathways;ko01200//Carbon metabolism;ko04146//Peroxisome;ko01230//Biosynthesis of amino acids;ko05230//Central carbon metabolism in cancer;ko00480//Glutathione metabolism;ko00020//Citrate cycle (TCA cycle);ko01210//2-Oxocarboxylic acid metabolism	K00031;K00031;K00031;K00031;K00031;K00031;K00031;K00031	GO:0043231//intracellular membrane-bounded organelle;GO:0043231//intracellular membrane-bounded organelle;GO:0044444//cytoplasmic part;GO:0044444//cytoplasmic part	GO:0000166//nucleotide binding;GO:0000166//nucleotide binding;GO:0004448//isocitrate dehydrogenase activity;GO:0004448//isocitrate dehydrogenase activity;GO:0046872//metal ion binding;GO:0046872//metal ion binding;GO:0046983//protein dimerization activity;GO:0046983//protein dimerization activity	GO:0006790//sulfur compound metabolic process;GO:0006790//sulfur compound metabolic process;GO:0006950//response to stress;GO:0006950//response to stress;GO:0009060//aerobic respiration;GO:0009060//aerobic respiration;GO:0043648//dicarboxylic acid metabolic process;GO:0043648//dicarboxylic acid metabolic process;GO:0044262//cellular carbohydrate metabolic process;GO:0044262//cellular carbohydrate…
ncbi_537521	80	107	87	110	181	146	1.91	3.09	3.19	3.78	5.26	3.71	2.73	4.25	0.63856189	0.003175024	0.038992759	PPP4R4	PREDICTED: serine/threonine-protein phosphatase 4 regulatory subunit 4 [Bos indicus]	-	-	-	-	GO:0044424//intracellular part;GO:0044424//intracellular part;GO:0044464//cell part	GO:0019208//phosphatase regulator activity;GO:0019208//phosphatase regulator activity;GO:0019208//phosphatase regulator activity	GO:0010923//negative regulation of phosphatase activity;GO:0010923//negative regulation of phosphatase activity;GO:0010923//negative regulation of phosphatase activity;GO:0043666//regulation of phosphoprotein phosphatase activity;GO:0043666//regulation of phosphoprotein phosphatase activity;GO:0043666//regulation of phosphoprotein phosphatase activity
ncbi_510646	1079	1210	1042	1579	1220	1498	22.79	23.49	22.01	34.32	26.14	30.91	22.76333333	30.45666667	0.420046221	0.003187204	0.039069024	LMF2	lipase maturation factor 2 [Bos taurus]	-	-	-	-	GO:0031224//intrinsic component of membrane;GO:0031224//intrinsic component of membrane;GO:0042175//nuclear outer membrane-endoplasmic reticulum membrane network;GO:0042175//nuclear outer membrane-endoplasmic reticulum membrane network	-	-
ncbi_539090	77	88	109	156	141	133	1.91	2.05	2.7	3.99	3.71	3.22	2.22	3.64	0.713378774	0.003187667	0.039069024	SPRY2	protein sprouty homolog 2 [Bos taurus]	Human Diseases;Environmental Information Processing	Cancers;Signal transduction	ko05206//MicroRNAs in cancer;ko04013//MAPK signaling pathway - fly	K17383;K17383	GO:0001726//ruffle;GO:0001726//ruffle;GO:0015630//microtubule cytoskeleton;GO:0015630//microtubule cytoskeleton;GO:0016020//membrane;GO:0016020//membrane;GO:0044444//cytoplasmic part;GO:0044444//cytoplasmic part	GO:0004860//protein kinase inhibitor activity;GO:0004860//protein kinase inhibitor activity;GO:0019900//kinase binding;GO:0019900//kinase binding;GO:0030295//protein kinase activator activity;GO:0030295//protein kinase activator activity	GO:0001933//negative regulation of protein phosphorylation;GO:0001933//negative regulation of protein phosphorylation;GO:0006915//apoptotic process;GO:0006915//apoptotic process;GO:0007173//epidermal growth factor receptor signaling pathway;GO:0007173//epidermal growth factor receptor signaling pathway;GO:0007265//Ras protein signal transduction;GO:0007265//Ras protein signal transduction;GO:0008…
ncbi_282886	131	176	185	210	276	230	2.29	2.82	3.23	3.77	4.89	3.93	2.78	4.196666667	0.594158994	0.003227765	0.039520593	MMP16	matrix metalloproteinase-16 [Bos taurus]	Human Diseases;Organismal Systems	Cancers;Endocrine system	ko05206//MicroRNAs in cancer;ko04928//Parathyroid hormone synthesis, secretion and action	K07996;K07996	-	GO:0046914//transition metal ion binding;GO:0070011//peptidase activity, acting on L-amino acid peptides	GO:0016485//protein processing
ncbi_530070	750	763	850	537	680	659	15.27	14.26	17.3	11.24	14.06	13.12	15.61	12.80666667	-0.285575519	0.00323248	0.03953847	FAM98A	PREDICTED: protein FAM98A [Bos indicus]	-	-	-	-	-	-	-
ncbi_540129	5014	5521	5110	6405	5963	6458	449.9	454.64	458.3	590.9	543.05	566.35	454.28	566.7666667	0.31917312	0.003251601	0.039732343	Rps23	40S ribosomal protein S23 [Homo sapiens]	Genetic Information Processing	Translation	ko03010//Ribosome	K02973	GO:0015935//small ribosomal subunit	GO:0003723//RNA binding	GO:0000956//nuclear-transcribed mRNA catabolic process;GO:0006412//translation;GO:0006613//cotranslational protein targeting to membrane;GO:0019080//viral gene expression
ncbi_618607	853	948	811	1239	1040	1077	39.88	40.69	37.94	59.61	49.4	49.22	39.50333333	52.74333333	0.417014357	0.003264593	0.039813498	AKR1A1	alcohol dehydrogenase [NADP(+)] [Bos taurus]	Metabolism;Metabolism;Metabolism;Metabolism	Global and overview maps;Lipid metabolism;Carbohydrate metabolism;Carbohydrate metabolism	ko01100//Metabolic pathways;ko00561//Glycerolipid metabolism;ko00010//Glycolysis / Gluconeogenesis;ko00040//Pentose and glucuronate interconversions	K00002;K00002;K00002;K00002	GO:0005886//plasma membrane;GO:0005886//plasma membrane	GO:0004033//aldo-keto reductase (NADP) activity;GO:0004033//aldo-keto reductase (NADP) activity	GO:0006064//glucuronate catabolic process;GO:0006064//glucuronate catabolic process;GO:0006081//cellular aldehyde metabolic process;GO:0006081//cellular aldehyde metabolic process;GO:0019852//L-ascorbic acid metabolic process;GO:0019852//L-ascorbic acid metabolic process
ncbi_514364	498	536	533	346	461	408	5.06	5.13	5.47	3.62	4.85	4.07	5.22	4.18	-0.320546864	0.003267768	0.039813498	EYA3	PREDICTED: eyes absent homolog 3 isoform X1 [Bos taurus]	-	-	-	-	GO:0031224//intrinsic component of membrane;GO:0031224//intrinsic component of membrane;GO:0043231//intracellular membrane-bounded organelle;GO:0043231//intracellular membrane-bounded organelle;GO:0043231//intracellular membrane-bounded organelle;GO:0043231//intracellular membrane-bounded organelle;GO:0043231//intracellular membrane-bounded organelle;GO:0043231//intracellular membrane-bounded org…	GO:0004721//phosphoprotein phosphatase activity;GO:0004721//phosphoprotein phosphatase activity;GO:0004721//phosphoprotein phosphatase activity;GO:0004721//phosphoprotein phosphatase activity;GO:0004721//phosphoprotein phosphatase activity;GO:0004721//phosphoprotein phosphatase activity;GO:0004721//phosphoprotein phosphatase activity;GO:0004930//G-protein coupled receptor activity;GO:0004930//G-p…	GO:0002237//response to molecule of bacterial origin;GO:0002237//response to molecule of bacterial origin;GO:0006281//DNA repair;GO:0006281//DNA repair;GO:0006281//DNA repair;GO:0006281//DNA repair;GO:0006281//DNA repair;GO:0006281//DNA repair;GO:0006281//DNA repair;GO:0006470//protein dephosphorylation;GO:0006470//protein dephosphorylation;GO:0006470//protein dephosphorylation;GO:0006470//protei…
ncbi_507342	3657	3491	2763	4402	3793	4558	74.45	65.23	56.23	92.14	78.37	90.69	65.30333333	87.06666667	0.414963857	0.003270253	0.039813498	FSCN1	fascin [Bos taurus]	Human Diseases	Cancers	ko05206//MicroRNAs in cancer	K17455	GO:0031988//membrane-bounded vesicle;GO:0032432//actin filament bundle;GO:0042995//cell projection;GO:0044444//cytoplasmic part	GO:0003723//RNA binding;GO:0003779//actin binding	GO:0007010//cytoskeleton organization;GO:0022607//cellular component assembly;GO:0048870//cell motility
ncbi_512589	29	37	32	60	58	67	1	1.38	1.25	2.34	2.41	2.54	1.21	2.43	1.005949266	0.003271354	0.039813498	FBXO2	F-box only protein 2 [Bos taurus]	Genetic Information Processing;Genetic Information Processing	Folding, sorting and degradation;Folding, sorting and degradation	ko04141//Protein processing in endoplasmic reticulum;ko04120//Ubiquitin mediated proteolysis	K10099;K10099	GO:0016020//membrane;GO:0016020//membrane;GO:0016020//membrane;GO:0030425//dendrite;GO:0030425//dendrite;GO:0030425//dendrite;GO:0031461//cullin-RING ubiquitin ligase complex;GO:0031461//cullin-RING ubiquitin ligase complex;GO:0031461//cullin-RING ubiquitin ligase complex;GO:0043231//intracellular membrane-bounded organelle;GO:0043231//intracellular membrane-bounded organelle;GO:0043231//intracel…	GO:0005515//protein binding;GO:0005515//protein binding;GO:0005515//protein binding	GO:0009100//glycoprotein metabolic process;GO:0009100//glycoprotein metabolic process;GO:0009100//glycoprotein metabolic process;GO:0016567//protein ubiquitination;GO:0016567//protein ubiquitination;GO:0016567//protein ubiquitination;GO:0043161//proteasome-mediated ubiquitin-dependent protein catabolic process;GO:0043161//proteasome-mediated ubiquitin-dependent protein catabolic process;GO:004316…
ncbi_514586	1731	1927	1680	2318	2000	2319	39.23	40.08	38.06	54.01	46	51.36	39.12333333	50.45666667	0.367015606	0.003276547	0.039836778	QARS	glutamine--tRNA ligase [Bos taurus]	Metabolism;Genetic Information Processing	Global and overview maps;Translation	ko01100//Metabolic pathways;ko00970//Aminoacyl-tRNA biosynthesis	K01886;K01886	GO:0044424//intracellular part	GO:0004812//aminoacyl-tRNA ligase activity;GO:0032550//purine ribonucleoside binding	GO:0006418//tRNA aminoacylation for protein translation
ncbi_505773	826	966	892	700	741	741	9.11	9.77	9.83	7.93	8.29	7.98	9.57	8.066666667	-0.246546283	0.003288057	0.039936739	PRKX	PREDICTED: cAMP-dependent protein kinase catalytic subunit PRKX [Bos indicus]	-	-	-	-	GO:0043231//intracellular membrane-bounded organelle	GO:0004690//cyclic nucleotide-dependent protein kinase activity;GO:0032550//purine ribonucleoside binding	GO:0001822//kidney development;GO:0002009//morphogenesis of an epithelium;GO:0006468//protein phosphorylation;GO:0007155//cell adhesion;GO:0010631//epithelial cell migration;GO:0030097//hemopoiesis;GO:0030856//regulation of epithelial cell differentiation;GO:0048646//anatomical structure formation involved in morphogenesis;GO:0050673//epithelial cell proliferation
ncbi_505868	2060	2183	1898	1622	1695	1811	29.11	28.32	26.82	23.56	24.32	25.02	28.08333333	24.3	-0.208757872	0.003306851	0.040124892	PDXDC1	pyridoxal-dependent decarboxylase domain-containing protein 1 [Bos taurus]	-	-	-	-	-	GO:0016830//carbon-carbon lyase activity;GO:0016830//carbon-carbon lyase activity;GO:0043168//anion binding;GO:0043168//anion binding	GO:0043436//oxoacid metabolic process;GO:0043436//oxoacid metabolic process
ncbi_516258	331	301	326	176	277	239	10.82	9.3	10.31	6.36	8.15	6.88	10.14333333	7.13	-0.508557851	0.003313021	0.040159634	TRMT10B	tRNA methyltransferase 10 homolog B [Bos taurus]	-	-	-	-	-	-	-
ncbi_534141	501	535	597	304	463	459	4.15	4.07	4.97	2.6	3.9	3.72	4.396666667	3.406666667	-0.368049368	0.003350617	0.040574874	Avl9	PREDICTED: late secretory pathway protein AVL9 homolog [Bos mutus]	-	-	-	-	GO:0005768//endosome;GO:0005768//endosome;GO:0005768//endosome;GO:0005768//endosome	-	-
ncbi_513243	136	115	110	146	201	198	0.82	0.41	0.65	1.21	1.48	1	0.626666667	1.23	0.972888154	0.003358025	0.040624079	ZNF704	zinc finger protein 704 [Bos taurus]	-	-	-	-	-	-	-
ncbi_613815	187	158	108	105	88	89	9.83	7.62	5.67	5.67	4.69	4.57	7.706666667	4.976666667	-0.630927232	0.003362153	0.040633547	TMEM37	voltage-dependent calcium channel gamma-like subunit [Bos taurus]	-	-	-	-	-	-	-
ncbi_101905392	83	96	72	112	140	141	0.62	0.63	0.57	0.77	1.02	0.94	0.606666667	0.91	0.584962501	0.003389033	0.040917693	FIGN	PREDICTED: fidgetin isoform X1 [Bos taurus]	-	-	-	-	GO:0034399//nuclear periphery;GO:0034399//nuclear periphery	GO:0005515//protein binding;GO:0005515//protein binding;GO:0016462//pyrophosphatase activity;GO:0016462//pyrophosphatase activity;GO:0032550//purine ribonucleoside binding;GO:0032550//purine ribonucleoside binding	-
ncbi_100295744	63	82	71	114	108	122	0.52	0.59	0.55	1	0.88	0.99	0.553333333	0.956666667	0.789867495	0.003397901	0.04098402	HOXD3	PREDICTED: homeobox protein Hox-D3 [Bubalus bubalis]	-	-	-	-	GO:0043231//intracellular membrane-bounded organelle	GO:0001071//nucleic acid binding transcription factor activity;GO:0003677//DNA binding	GO:0001501//skeletal system development;GO:0003002//regionalization;GO:0006351//transcription, DNA-templated;GO:0007166//cell surface receptor signaling pathway;GO:0021563//glossopharyngeal nerve development;GO:0030182//neuron differentiation;GO:0031589//cell-substrate adhesion;GO:0035270//endocrine system development;GO:0048562//embryonic organ morphogenesis
ncbi_540979	255	313	273	372	403	354	2.18	2.71	2.3	3.66	4.07	3.02	2.396666667	3.583333333	0.580272984	0.003412374	0.041117751	STK35	serine/threonine-protein kinase 35 [Bos taurus]	-	-	-	-	-	GO:0004672//protein kinase activity;GO:0004672//protein kinase activity;GO:0032550//purine ribonucleoside binding;GO:0032550//purine ribonucleoside binding;GO:0032550//purine ribonucleoside binding	GO:0006464//cellular protein modification process;GO:0006464//cellular protein modification process
ncbi_613854	1363	1444	1366	1111	1087	1256	60.97	61.33	59.61	54.56	48.65	55.94	60.63666667	53.05	-0.192837696	0.003444982	0.041469524	PCMT1	PREDICTED: protein-L-isoaspartate(D-aspartate) O-methyltransferase isoform X3 [Bos indicus]	-	-	-	-	GO:0044424//intracellular part;GO:0044424//intracellular part;GO:0044424//intracellular part;GO:0044424//intracellular part;GO:0044424//intracellular part	GO:0016741//transferase activity, transferring one-carbon groups;GO:0016741//transferase activity, transferring one-carbon groups	GO:0008213//protein alkylation;GO:0008213//protein alkylation
ncbi_282688	11067	12068	11318	16073	12955	13985	477.91	478.28	488.54	713.63	567.79	590.24	481.5766667	623.8866667	0.373518485	0.003451825	0.041483713	RPL3	60S ribosomal protein L3 [Bos taurus]	Genetic Information Processing	Translation	ko03010//Ribosome	K02925	GO:0015934//large ribosomal subunit;GO:0031981//nuclear lumen	-	GO:0010467//gene expression;GO:0070670//response to interleukin-4
ncbi_530342	249	270	253	440	298	355	15.6	15.49	15.87	28.45	18.97	21.84	15.65333333	23.08666667	0.560589979	0.003453185	0.041483713	FAM173A	protein FAM173A [Bos taurus]	-	-	-	-	-	-	-
ncbi_534057	141	148	165	81	131	73	4.27	4.11	4.99	2.52	4.02	2.16	4.456666667	2.9	-0.619912159	0.003456407	0.041483713	CIR1	PREDICTED: LOW QUALITY PROTEIN: corepressor interacting with RBPJ 1 [Bos taurus]	Environmental Information Processing	Signal transduction	ko04330//Notch signaling pathway	K06066	GO:0043231//intracellular membrane-bounded organelle	-	GO:0006351//transcription, DNA-templated
ncbi_505472	7976	8374	7245	6335	6473	7161	145.77	139.19	131.67	119.78	119.75	127.68	138.8766667	122.4033333	-0.182161379	0.003471787	0.041627169	PYGL	PREDICTED: glycogen phosphorylase, liver form isoform X1 [Bos taurus]	Metabolism;Cellular Processes;Organismal Systems;Human Diseases;Organismal Systems;Metabolism	Global and overview maps;Cell growth and death;Endocrine system;Endocrine and metabolic diseases;Endocrine system;Carbohydrate metabolism	ko01100//Metabolic pathways;ko04217//Necroptosis;ko04910//Insulin signaling pathway;ko04931//Insulin resistance;ko04922//Glucagon signaling pathway;ko00500//Starch and sucrose metabolism	K00688;K00688;K00688;K00688;K00688;K00688	GO:0016020//membrane;GO:0016020//membrane;GO:0016020//membrane;GO:0044424//intracellular part;GO:0044424//intracellular part;GO:0044424//intracellular part	GO:0004645//phosphorylase activity;GO:0004645//phosphorylase activity;GO:0004645//phosphorylase activity;GO:0005496//steroid binding;GO:0005496//steroid binding;GO:0005496//steroid binding;GO:0032550//purine ribonucleoside binding;GO:0032550//purine ribonucleoside binding;GO:0032550//purine ribonucleoside binding;GO:0043168//anion binding;GO:0043168//anion binding;GO:0043168//anion binding	GO:0006073//cellular glucan metabolic process;GO:0006073//cellular glucan metabolic process;GO:0006073//cellular glucan metabolic process;GO:0033500//carbohydrate homeostasis;GO:0033500//carbohydrate homeostasis;GO:0033500//carbohydrate homeostasis
ncbi_514207	58	46	40	15	21	32	0.55	0.39	0.39	0.15	0.2	0.29	0.443333333	0.213333333	-1.055282436	0.003510163	0.042045795	SNED1	PREDICTED: sushi, nidogen and EGF-like domain-containing protein 1 isoform X6 [Ovis aries musimon]	-	-	-	-	-	-	GO:0031589//cell-substrate adhesion
ncbi_503622	30	25	49	14	17	10	0.84	0.72	1.53	0.45	0.51	0.31	1.03	0.423333333	-1.282778341	0.003528724	0.042134225	FOXA3	hepatocyte nuclear factor 3-gamma [Bos taurus]	Human Diseases	Endocrine and metabolic diseases	ko04950//Maturity onset diabetes of the young	K08038	GO:0043231//intracellular membrane-bounded organelle	GO:0000975//regulatory region DNA binding;GO:0005515//protein binding	GO:0006351//transcription, DNA-templated;GO:0007275//multicellular organism development;GO:0033554//cellular response to stress;GO:0042593//glucose homeostasis;GO:0044763//single-organism cellular process;GO:0048232//male gamete generation;GO:0048856//anatomical structure development;GO:0050794//regulation of cellular process
ncbi_615552	185	150	140	83	119	112	6.71	4.23	4.28	3.03	6.47	3.39	5.073333333	4.296666667	-0.239716095	0.00352938	0.042134225	MGST2	microsomal glutathione S-transferase 2 precursor [Bos taurus]	Human Diseases;Human Diseases;Human Diseases;Human Diseases;Organismal Systems;Human Diseases;Metabolism;Human Diseases;Metabolism;Metabolism;Metabolism	Cancers;Cancers;Cardiovascular diseases;Cancers;Aging;Cancers;Xenobiotics biodegradation and metabolism;Drug resistance;Xenobiotics biodegradation and metabolism;Xenobiotics biodegradation and metabolism;Metabolism of other amino acids	ko05200//Pathways in cancer;ko05225//Hepatocellular carcinoma;ko05418//Fluid shear stress and atherosclerosis;ko05215//Prostate cancer;ko04212//Longevity regulating pathway - worm;ko05204//Chemical carcinogenesis;ko00983//Drug metabolism - other enzymes;ko01524//Platinum drug resistance;ko00980//Metabolism of xenobiotics by cytochrome P450;ko00982//Drug metabolism - cytochrome P450;ko00480//Gluta…	K00799;K00799;K00799;K00799;K00799;K00799;K00799;K00799;K00799;K00799;K00799	GO:0031224//intrinsic component of membrane;GO:0031224//intrinsic component of membrane;GO:0042175//nuclear outer membrane-endoplasmic reticulum membrane network;GO:0042175//nuclear outer membrane-endoplasmic reticulum membrane network;GO:0043227//membrane-bounded organelle;GO:0043231//intracellular membrane-bounded organelle	GO:0016846//carbon-sulfur lyase activity;GO:0016846//carbon-sulfur lyase activity;GO:0030234//enzyme regulator activity;GO:0030234//enzyme regulator activity	GO:0002237//response to molecule of bacterial origin;GO:0006636//unsaturated fatty acid biosynthetic process;GO:0006636//unsaturated fatty acid biosynthetic process;GO:0006690//icosanoid metabolic process;GO:0006749//glutathione metabolic process;GO:0006749//glutathione metabolic process;GO:0009719//response to endogenous stimulus;GO:0044093//positive regulation of molecular function;GO:0044093//…
ncbi_522423	379	432	447	239	367	330	8.79	9.32	9.9	5.48	8.04	7.01	9.336666667	6.843333333	-0.448208356	0.003530915	0.042134225	Snap23	synaptosomal-associated protein 23 [Bos taurus]	Organismal Systems;Genetic Information Processing	Immune system;Folding, sorting and degradation	ko04611//Platelet activation;ko04130//SNARE interactions in vesicular transport	K08508;K08508	GO:0005766//primary lysosome;GO:0005766//primary lysosome;GO:0005766//primary lysosome;GO:0016020//membrane;GO:0016020//membrane;GO:0016020//membrane;GO:0030141//secretory granule;GO:0030141//secretory granule;GO:0030141//secretory granule;GO:0042995//cell projection;GO:0042995//cell projection;GO:0042995//cell projection	-	GO:0016192//vesicle-mediated transport;GO:0016192//vesicle-mediated transport;GO:0016192//vesicle-mediated transport
ncbi_539701	300	282	302	418	393	377	4.11	3.54	4.13	5.88	5.46	5.04	3.926666667	5.46	0.475595818	0.003531421	0.042134225	FKRP	PREDICTED: fukutin-related protein [Bos indicus]	Metabolism;Metabolism	Global and overview maps;Glycan biosynthesis and metabolism	ko01100//Metabolic pathways;ko00515//Mannose type O-glycan biosyntheis	K19873;K19873	GO:0005783//endoplasmic reticulum;GO:0005886//plasma membrane;GO:0043234//protein complex	-	GO:0009100//glycoprotein metabolic process;GO:0051604//protein maturation
ncbi_507622	202	158	177	115	119	134	1.09	0.78	0.95	0.64	0.65	0.7	0.94	0.663333333	-0.502926732	0.003538258	0.042141057	FRY	protein furry homolog [Bos taurus]	-	-	-	-	-	-	-
ncbi_504663	510	978	808	527	518	599	32.4	57.03	51.31	34.43	33.4	37.19	46.91333333	35.00666667	-0.422368317	0.003538933	0.042141057	Mrpl36	PREDICTED: 39S ribosomal protein L36, mitochondrial [Bos taurus]	Genetic Information Processing	Translation	ko03010//Ribosome	K02919	GO:0030529//intracellular ribonucleoprotein complex;GO:0043231//intracellular membrane-bounded organelle	-	GO:0010467//gene expression
ncbi_537161	481	521	442	387	332	388	7.2	7.37	7.05	6.18	5.06	5.8	7.206666667	5.68	-0.343441188	0.00357296	0.042504574	ACSL1	long-chain-fatty-acid--CoA ligase 1 [Bos taurus]	Metabolism;Organismal Systems;Cellular Processes;Organismal Systems;Organismal Systems;Cellular Processes;Metabolism;Metabolism;Metabolism	Global and overview maps;Environmental adaptation;Transport and catabolism;Endocrine system;Endocrine system;Cell growth and death;Global and overview maps;Lipid metabolism;Lipid metabolism	ko01100//Metabolic pathways;ko04714//Thermogenesis;ko04146//Peroxisome;ko03320//PPAR signaling pathway;ko04920//Adipocytokine signaling pathway;ko04216//Ferroptosis;ko01212//Fatty acid metabolism;ko00071//Fatty acid degradation;ko00061//Fatty acid biosynthesis	K01897;K01897;K01897;K01897;K01897;K01897;K01897;K01897;K01897	GO:0043231//intracellular membrane-bounded organelle;GO:0043231//intracellular membrane-bounded organelle;GO:0043231//intracellular membrane-bounded organelle;GO:0043231//intracellular membrane-bounded organelle;GO:0043231//intracellular membrane-bounded organelle	GO:0003824//catalytic activity	GO:0006629//lipid metabolic process;GO:0006629//lipid metabolic process;GO:0006629//lipid metabolic process;GO:0006629//lipid metabolic process;GO:0006631//fatty acid metabolic process;GO:0009755//hormone-mediated signaling pathway;GO:0009755//hormone-mediated signaling pathway;GO:0009755//hormone-mediated signaling pathway;GO:0009755//hormone-mediated signaling pathway;GO:0009755//hormone-mediat…
ncbi_512144	1058	1096	1073	878	846	924	15.74	14.93	15.9	13.21	12.54	13.25	15.52333333	13	-0.255926758	0.003582521	0.042576611	Vps53	vacuolar protein sorting-associated protein 53 homolog [Bos taurus]	-	-	-	-	-	-	-
ncbi_518209	144	178	127	217	203	227	4.93	5.59	4.35	7.64	7.06	7.6	4.956666667	7.433333333	0.584639063	0.003600176	0.04273687	TANGO2	transport and Golgi organization protein 2 homolog [Bos taurus]	-	-	-	-	-	-	-
ncbi_504558	3577	4054	3646	5077	4253	4643	36.33	37.79	37.02	53.02	43.84	46.09	37.04666667	47.65	0.363132475	0.003603043	0.04273687	CUL7	PREDICTED: cullin-7 [Bos taurus]	Genetic Information Processing	Folding, sorting and degradation	ko04120//Ubiquitin mediated proteolysis	K10613	GO:0031461//cullin-RING ubiquitin ligase complex;GO:0031461//cullin-RING ubiquitin ligase complex;GO:0043231//intracellular membrane-bounded organelle;GO:0043231//intracellular membrane-bounded organelle;GO:0044444//cytoplasmic part;GO:0044444//cytoplasmic part	GO:0044389//ubiquitin-like protein ligase binding;GO:0044389//ubiquitin-like protein ligase binding	GO:0019941//modification-dependent protein catabolic process;GO:0019941//modification-dependent protein catabolic process;GO:0030154//cell differentiation;GO:0030154//cell differentiation
ncbi_615119	1852	1928	1725	1531	1452	1574	21.47	19.92	17.96	16.11	16.27	17.16	19.78333333	16.51333333	-0.260654161	0.003615167	0.042819278	CTIF	PREDICTED: CBP80/20-dependent translation initiation factor isoform X1 [Bos taurus]	-	-	-	-	GO:0044444//cytoplasmic part;GO:0044444//cytoplasmic part;GO:0044444//cytoplasmic part;GO:0044444//cytoplasmic part;GO:0044444//cytoplasmic part	GO:0003676//nucleic acid binding;GO:0003676//nucleic acid binding;GO:0003676//nucleic acid binding;GO:0003676//nucleic acid binding;GO:0003676//nucleic acid binding	GO:0006413//translational initiation;GO:0006413//translational initiation;GO:0006413//translational initiation;GO:0006413//translational initiation;GO:0006413//translational initiation
ncbi_506895	361	404	399	304	295	290	17.82	18.28	19.72	15.45	14.68	13.92	18.60666667	14.68333333	-0.341640105	0.003617041	0.042819278	HAX1	HCLS1-associated protein X-1 [Bos taurus]	-	-	-	-	GO:0005635//nuclear envelope;GO:0005635//nuclear envelope;GO:0005635//nuclear envelope;GO:0005783//endoplasmic reticulum;GO:0005783//endoplasmic reticulum;GO:0005783//endoplasmic reticulum;GO:0005856//cytoskeleton;GO:0005856//cytoskeleton;GO:0005856//cytoskeleton;GO:0031252//cell leading edge;GO:0031252//cell leading edge;GO:0031252//cell leading edge	GO:0019838//growth factor binding;GO:0019838//growth factor binding;GO:0019838//growth factor binding	GO:0001934//positive regulation of protein phosphorylation;GO:0001934//positive regulation of protein phosphorylation;GO:0001934//positive regulation of protein phosphorylation;GO:0002763//positive regulation of myeloid leukocyte differentiation;GO:0002763//positive regulation of myeloid leukocyte differentiation;GO:0002763//positive regulation of myeloid leukocyte differentiation;GO:0006366//tra…
ncbi_404137	3629	3746	3682	4331	4301	4567	413.59	391.82	419.46	507.5	497.49	508.7	408.29	504.5633333	0.305441136	0.003633564	0.042899462	Rpl27	60S ribosomal protein L27 [Homo sapiens]	Genetic Information Processing	Translation	ko03010//Ribosome	K02901	GO:0015934//large ribosomal subunit;GO:0031988//membrane-bounded vesicle;GO:0043231//intracellular membrane-bounded organelle	GO:0003723//RNA binding;GO:0005198//structural molecule activity	GO:0000956//nuclear-transcribed mRNA catabolic process;GO:0006412//translation;GO:0006613//cotranslational protein targeting to membrane;GO:0019080//viral gene expression
ncbi_506198	366	402	373	262	320	292	6.11	6.16	6.22	4.5	5.42	4.77	6.163333333	4.896666667	-0.331910829	0.003634239	0.042899462	Gosr2	PREDICTED: Golgi SNAP receptor complex member 2 [Bos mutus]	Genetic Information Processing	Folding, sorting and degradation	ko04130//SNARE interactions in vesicular transport	K08496	GO:0031224//intrinsic component of membrane;GO:0031224//intrinsic component of membrane;GO:0042175//nuclear outer membrane-endoplasmic reticulum membrane network;GO:0042175//nuclear outer membrane-endoplasmic reticulum membrane network;GO:0044431//Golgi apparatus part;GO:0044431//Golgi apparatus part	-	GO:0006810//transport;GO:0006810//transport;GO:0045184//establishment of protein localization;GO:0045184//establishment of protein localization
ncbi_515914	120	146	142	153	225	226	0.7	0.78	0.83	0.92	1.33	1.29	0.77	1.18	0.615856509	0.00363441	0.042899462	SESN3	PREDICTED: sestrin-3 isoform X1 [Rhinolophus sinicus]	Organismal Systems;Cellular Processes	Aging;Cell growth and death	ko04211//Longevity regulating pathway - mammal;ko04115//p53 signaling pathway	K10141;K10141	-	-	GO:0022402//cell cycle process;GO:0022402//cell cycle process
ncbi_516456	3969	3612	3071	4450	4201	4784	79.43	66.34	61.43	91.56	85.33	93.57	69.06666667	90.15333333	0.384391238	0.00365448	0.043094482	MVP	PREDICTED: major vault protein [Bison bison bison]	-	-	-	-	GO:0031988//membrane-bounded vesicle;GO:0031988//membrane-bounded vesicle;GO:0032991//macromolecular complex;GO:0032991//macromolecular complex;GO:0043232//intracellular non-membrane-bounded organelle;GO:0043232//intracellular non-membrane-bounded organelle;GO:0044444//cytoplasmic part;GO:0044444//cytoplasmic part	GO:0019900//kinase binding;GO:0019900//kinase binding;GO:0019902//phosphatase binding;GO:0019902//phosphatase binding	GO:0006469//negative regulation of protein kinase activity;GO:0006469//negative regulation of protein kinase activity;GO:0007169//transmembrane receptor protein tyrosine kinase signaling pathway;GO:0007169//transmembrane receptor protein tyrosine kinase signaling pathway;GO:0023051//regulation of signaling;GO:0023051//regulation of signaling
ncbi_281806	3279	3585	3185	4725	3884	4015	230.3	231.08	223.6	341.2	276.86	275.6	228.3266667	297.8866667	0.383664186	0.003702425	0.043560701	GSTP1	glutathione S-transferase P [Bos taurus]	Human Diseases;Human Diseases;Human Diseases;Human Diseases;Organismal Systems;Human Diseases;Metabolism;Human Diseases;Metabolism;Metabolism;Metabolism	Cancers;Cancers;Cardiovascular diseases;Cancers;Aging;Cancers;Xenobiotics biodegradation and metabolism;Drug resistance;Xenobiotics biodegradation and metabolism;Xenobiotics biodegradation and metabolism;Metabolism of other amino acids	ko05200//Pathways in cancer;ko05225//Hepatocellular carcinoma;ko05418//Fluid shear stress and atherosclerosis;ko05215//Prostate cancer;ko04212//Longevity regulating pathway - worm;ko05204//Chemical carcinogenesis;ko00983//Drug metabolism - other enzymes;ko01524//Platinum drug resistance;ko00980//Metabolism of xenobiotics by cytochrome P450;ko00982//Drug metabolism - cytochrome P450;ko00480//Gluta…	K00799;K00799;K00799;K00799;K00799;K00799;K00799;K00799;K00799;K00799;K00799	GO:0043231//intracellular membrane-bounded organelle;GO:0043234//protein complex	GO:0005488//binding;GO:0016765//transferase activity, transferring alkyl or aryl (other than methyl) groups	GO:0006790//sulfur compound metabolic process;GO:0010558//negative regulation of macromolecule biosynthetic process;GO:0032611//interleukin-1 beta production;GO:0032682//negative regulation of chemokine production;GO:0043407//negative regulation of MAP kinase activity;GO:2001234//negative regulation of apoptotic signaling pathway
ncbi_505797	666	731	752	829	906	946	22.02	22.18	24.85	28.18	30.4	30.57	23.01666667	29.71666667	0.368593383	0.003703241	0.043560701	TMEM30A	PREDICTED: LOW QUALITY PROTEIN: cell cycle control protein 50A [Bos mutus]	-	-	-	-	GO:0031224//intrinsic component of membrane	-	GO:0015914//phospholipid transport;GO:0032527//protein exit from endoplasmic reticulum;GO:0033365//protein localization to organelle
ncbi_531868	225	241	182	298	273	330	2.07	2.02	1.68	2.83	2.54	2.96	1.923333333	2.776666667	0.529745177	0.003704776	0.043560701	GLTSCR1	PREDICTED: LOW QUALITY PROTEIN: glioma tumor suppressor candidate region gene 1 protein [Bubalus bubalis]	-	-	-	-	-	-	-
ncbi_527574	59	64	48	74	108	108	0.73	0.66	0.54	0.91	1.23	1.22	0.643333333	1.12	0.799860386	0.003712726	0.043611969	SALL2	sal-like protein 2 [Bos taurus]	-	-	-	-	GO:0000118//histone deacetylase complex;GO:0000118//histone deacetylase complex;GO:0000118//histone deacetylase complex;GO:0000118//histone deacetylase complex	GO:0003676//nucleic acid binding;GO:0003676//nucleic acid binding;GO:0003676//nucleic acid binding;GO:0043169//cation binding;GO:0043169//cation binding;GO:0043169//cation binding;GO:0043169//cation binding;GO:0043169//cation binding;GO:0097159//organic cyclic compound binding	GO:0006351//transcription, DNA-templated;GO:0006366//transcription from RNA polymerase II promoter;GO:0006366//transcription from RNA polymerase II promoter;GO:0006366//transcription from RNA polymerase II promoter;GO:0007399//nervous system development;GO:0007399//nervous system development;GO:0007399//nervous system development;GO:0007399//nervous system development
ncbi_768306	368	419	372	614	431	535	10.65	11.13	10.76	18.27	12.66	15.13	10.84666667	15.35333333	0.50130016	0.003743129	0.043926614	ABHD8	protein ABHD8 [Bos taurus]	-	-	-	-	-	-	-
ncbi_534759	1089	1046	968	724	908	874	11.24	9.83	10	7.63	9.51	8.82	10.35666667	8.653333333	-0.259231858	0.003748218	0.043943872	GPATCH8	PREDICTED: G patch domain-containing protein 8 isoform X4 [Bos taurus]	-	-	-	-	-	GO:0043169//cation binding;GO:0043169//cation binding;GO:0043169//cation binding;GO:0043169//cation binding;GO:0043169//cation binding;GO:0043169//cation binding;GO:0043169//cation binding	-
ncbi_540688	1227	1109	1069	797	985	963	14.05	10.93	11.55	9.83	11.01	10.58	12.17666667	10.47333333	-0.217398573	0.003761188	0.044053419	Pbx1	pre-B-cell leukemia transcription factor 1 isoform 1 [Homo sapiens]	Human Diseases;Human Diseases;Organismal Systems	Cancers;Endocrine and metabolic diseases;Endocrine system	ko05202//Transcriptional misregulation in cancers;ko04934//Cushing syndrome;ko04927//Cortisol synthesis and secretion	K09355;K09355;K09355	GO:0043231//intracellular membrane-bounded organelle;GO:0043231//intracellular membrane-bounded organelle;GO:0043231//intracellular membrane-bounded organelle;GO:0043231//intracellular membrane-bounded organelle;GO:0043231//intracellular membrane-bounded organelle;GO:0043231//intracellular membrane-bounded organelle;GO:0043234//protein complex;GO:0043234//protein complex;GO:0043234//protein compl…	GO:0000982//transcription factor activity, RNA polymerase II core promoter proximal region sequence-specific binding;GO:0000982//transcription factor activity, RNA polymerase II core promoter proximal region sequence-specific binding;GO:0000982//transcription factor activity, RNA polymerase II core promoter proximal region sequence-specific binding;GO:0000982//transcription factor activity, RNA p…	GO:0000086//G2/M transition of mitotic cell cycle;GO:0000086//G2/M transition of mitotic cell cycle;GO:0000086//G2/M transition of mitotic cell cycle;GO:0000086//G2/M transition of mitotic cell cycle;GO:0000086//G2/M transition of mitotic cell cycle;GO:0000086//G2/M transition of mitotic cell cycle;GO:0001501//skeletal system development;GO:0001501//skeletal system development;GO:0001501//skeleta…
ncbi_539019	9431	10148	9027	8254	7525	8201	306.8	303.03	293.44	275.85	248.44	260.56	301.09	261.6166667	-0.20274034	0.003770773	0.04412313	CNN2	calponin-2 [Bos taurus]	-	-	-	-	-	GO:0008092//cytoskeletal protein binding;GO:0008092//cytoskeletal protein binding	GO:0006909//phagocytosis;GO:0006909//phagocytosis;GO:0008283//cell proliferation;GO:0008283//cell proliferation;GO:0009611//response to wounding;GO:0009611//response to wounding;GO:0009612//response to mechanical stimulus;GO:0009612//response to mechanical stimulus;GO:0010467//gene expression;GO:0010467//gene expression;GO:0016477//cell migration;GO:0016477//cell migration;GO:0030036//actin cytos…
ncbi_280760	10531	11672	10331	10878	14069	15304	309.79	315.36	303.9	328.91	420.49	440.38	309.6833333	396.5933333	0.356866685	0.003790913	0.044316097	DCN	decorin precursor [Bos taurus]	Human Diseases;Environmental Information Processing	Cancers;Signal transduction	ko05205//Proteoglycans in cancer;ko04350//TGF-beta signaling pathway	K04660;K04660	GO:0031012//extracellular matrix;GO:0031012//extracellular matrix;GO:0031012//extracellular matrix;GO:0044421//extracellular region part;GO:0044421//extracellular region part;GO:0044421//extracellular region part	GO:0005515//protein binding;GO:0005515//protein binding;GO:0005515//protein binding;GO:0097367//carbohydrate derivative binding;GO:0097367//carbohydrate derivative binding;GO:0097367//carbohydrate derivative binding	GO:0018149//peptide cross-linking;GO:0018149//peptide cross-linking;GO:0018149//peptide cross-linking
ncbi_782651	1991	2018	1883	1586	1543	1782	26.53	24.68	25.08	21.73	20.87	23.21	25.43	21.93666667	-0.213187141	0.003799231	0.044370636	WBP1L	PREDICTED: WW domain binding protein 1-like isoform X1 [Bos taurus]	-	-	-	-	-	-	-
ncbi_614345	4762	5027	4806	3945	4121	4462	138.75	134.43	139.98	118.19	121.87	127.07	137.72	122.3766667	-0.170409578	0.003851239	0.044920732	Arpc5	actin-related protein 2/3 complex subunit 5 [Mus musculus]	Cellular Processes;Cellular Processes;Human Diseases;Human Diseases;Organismal Systems;Human Diseases;Human Diseases	Transport and catabolism;Cell motility;Infectious diseases;Infectious diseases;Immune system;Infectious diseases;Infectious diseases	ko04144//Endocytosis;ko04810//Regulation of actin cytoskeleton;ko05130//Pathogenic Escherichia coli infection;ko05132//Salmonella infection;ko04666//Fc gamma R-mediated phagocytosis;ko05100//Bacterial invasion of epithelial cells;ko05131//Shigellosis	K05754;K05754;K05754;K05754;K05754;K05754;K05754	GO:0015629//actin cytoskeleton;GO:0031252//cell leading edge;GO:0031988//membrane-bounded vesicle;GO:0044444//cytoplasmic part	GO:0005198//structural molecule activity;GO:0008092//cytoskeletal protein binding	GO:0002431//Fc receptor mediated stimulatory signaling pathway;GO:0006952//defense response;GO:0008064//regulation of actin polymerization or depolymerization
ncbi_506297	9626	10230	9056	13656	10899	11731	946.74	923.41	890.32	1380.94	1087.95	1127.65	920.1566667	1198.846667	0.381695727	0.00385373	0.044920732	Rps16	PREDICTED: 40S ribosomal protein S16 [Papio anubis]	Genetic Information Processing	Translation	ko03010//Ribosome	K02960	GO:0015935//small ribosomal subunit;GO:0031988//membrane-bounded vesicle	GO:0003723//RNA binding;GO:0005198//structural molecule activity	GO:0000956//nuclear-transcribed mRNA catabolic process;GO:0006412//translation;GO:0006613//cotranslational protein targeting to membrane;GO:0019080//viral gene expression;GO:0042254//ribosome biogenesis
ncbi_782315	29	36	29	40	65	81	0.28	0.31	0.27	0.39	0.62	0.74	0.286666667	0.583333333	1.024946357	0.003895776	0.045324963	IQGAP2	PREDICTED: ras GTPase-activating-like protein IQGAP2 isoform X1 [Bos indicus]	Cellular Processes	Cell motility	ko04810//Regulation of actin cytoskeleton	K05767	GO:0015630//microtubule cytoskeleton;GO:0015630//microtubule cytoskeleton;GO:0015630//microtubule cytoskeleton;GO:0042995//cell projection;GO:0042995//cell projection;GO:0042995//cell projection	GO:1901981//phosphatidylinositol phosphate binding;GO:1901981//phosphatidylinositol phosphate binding;GO:1901981//phosphatidylinositol phosphate binding	GO:0035556//intracellular signal transduction;GO:0035556//intracellular signal transduction;GO:0035556//intracellular signal transduction
ncbi_100300734	1177	1290	1169	1672	1368	1547	20.19	20.32	20.04	29.48	23.8	25.91	20.18333333	26.39666667	0.3871913	0.003895872	0.045324963	Fam189b	PREDICTED: protein FAM189B isoform X2 [Bos taurus]	-	-	-	-	-	GO:0019904//protein domain specific binding;GO:0019904//protein domain specific binding;GO:0019904//protein domain specific binding;GO:0019904//protein domain specific binding	-
ncbi_514213	176	207	149	247	261	242	4.51	4.89	3.77	6.53	6.85	6.12	4.39	6.5	0.566218778	0.00391859	0.045545646	OBFC1	CST complex subunit STN1 [Bos taurus]	-	-	-	-	GO:0000783//nuclear telomere cap complex;GO:0000783//nuclear telomere cap complex;GO:0000783//nuclear telomere cap complex;GO:0000783//nuclear telomere cap complex;GO:0000783//nuclear telomere cap complex;GO:0000783//nuclear telomere cap complex;GO:0000783//nuclear telomere cap complex;GO:0000783//nuclear telomere cap complex;GO:0000783//nuclear telomere cap complex;GO:0000783//nuclear telomere c…	GO:0003697//single-stranded DNA binding;GO:0003697//single-stranded DNA binding;GO:0003697//single-stranded DNA binding;GO:0003697//single-stranded DNA binding;GO:0003697//single-stranded DNA binding;GO:0003697//single-stranded DNA binding;GO:0003697//single-stranded DNA binding;GO:0003697//single-stranded DNA binding;GO:0003697//single-stranded DNA binding;GO:0003697//single-stranded DNA binding	GO:0000723//telomere maintenance;GO:0000723//telomere maintenance;GO:0000723//telomere maintenance;GO:0000723//telomere maintenance;GO:0000723//telomere maintenance;GO:0000723//telomere maintenance;GO:0000723//telomere maintenance;GO:0000723//telomere maintenance;GO:0000723//telomere maintenance;GO:0000723//telomere maintenance;GO:0006260//DNA replication;GO:0006260//DNA replication;GO:0006260//D…
ncbi_523694	2318	2522	2049	3101	2665	2863	133.05	132.85	117.56	183	155.25	160.61	127.82	166.2866667	0.379558901	0.003929689	0.04563098	SEPW1	PREDICTED: LOW QUALITY PROTEIN: selenoprotein W, 1 [Bubalus bubalis]	-	-	-	-	GO:0044424//intracellular part	GO:0005488//binding	GO:0019725//cellular homeostasis
ncbi_508617	1327	1347	1357	1064	1079	1208	29.5	27.5	30.18	24.33	24.36	26.24	29.06	24.97666667	-0.218453752	0.003935229	0.045651663	--	UPF0498 protein KIAA1191-like protein, partial [Bos mutus]	-	-	-	-	GO:0044424//intracellular part;GO:0044424//intracellular part;GO:0044424//intracellular part;GO:0044424//intracellular part;GO:0044424//intracellular part;GO:0044424//intracellular part;GO:0044424//intracellular part	GO:0003824//catalytic activity;GO:0003824//catalytic activity;GO:0003824//catalytic activity;GO:0003824//catalytic activity;GO:0003824//catalytic activity;GO:0003824//catalytic activity;GO:0003824//catalytic activity	-
ncbi_534661	88	99	111	159	164	132	1.87	1.92	2.36	3.47	3.52	2.73	2.05	3.24	0.660369903	0.003949267	0.045770804	Pax8	PREDICTED: paired box protein Pax-8 isoform X2 [Bos taurus]	Human Diseases;Human Diseases;Organismal Systems;Human Diseases	Cancers;Cancers;Endocrine system;Cancers	ko05200//Pathways in cancer;ko05202//Transcriptional misregulation in cancers;ko04918//Thyroid hormone synthesis;ko05216//Thyroid cancer	K09293;K09293;K09293;K09293	GO:0031981//nuclear lumen;GO:0031981//nuclear lumen;GO:0043231//intracellular membrane-bounded organelle;GO:0043231//intracellular membrane-bounded organelle;GO:0043231//intracellular membrane-bounded organelle;GO:0043234//protein complex;GO:0043234//protein complex	GO:0000975//regulatory region DNA binding;GO:0000975//regulatory region DNA binding;GO:0000975//regulatory region DNA binding;GO:0000982//transcription factor activity, RNA polymerase II core promoter proximal region sequence-specific binding;GO:0000982//transcription factor activity, RNA polymerase II core promoter proximal region sequence-specific binding;GO:0001071//nucleic acid binding transc…	GO:0003337//mesenchymal to epithelial transition involved in metanephros morphogenesis;GO:0003337//mesenchymal to epithelial transition involved in metanephros morphogenesis;GO:0003337//mesenchymal to epithelial transition involved in metanephros morphogenesis;GO:0003337//mesenchymal to epithelial transition involved in metanephros morphogenesis;GO:0003337//mesenchymal to epithelial transition in…
ncbi_528108	1236	1499	1360	1783	1636	1660	20.7	23.03	22.77	30.7	27.81	27.17	22.16666667	28.56	0.365604139	0.003971693	0.045956248	Scarf2	PREDICTED: scavenger receptor class F member 2 isoform X2 [Bos taurus]	-	-	-	-	-	-	GO:0098609//cell-cell adhesion;GO:0098609//cell-cell adhesion
ncbi_513400	320	316	294	409	381	440	5.55	5.08	5.16	7.27	6.69	7.46	5.263333333	7.14	0.439947309	0.003972836	0.045956248	NADSYN1	glutamine-dependent NAD(+) synthetase [Bos taurus]	Metabolism;Metabolism	Global and overview maps;Metabolism of cofactors and vitamins	ko01100//Metabolic pathways;ko00760//Nicotinate and nicotinamide metabolism	K01950;K01950	-	GO:0016787//hydrolase activity;GO:0016787//hydrolase activity;GO:0016787//hydrolase activity;GO:0016787//hydrolase activity;GO:0016787//hydrolase activity;GO:0016787//hydrolase activity;GO:0016787//hydrolase activity;GO:0016787//hydrolase activity;GO:0016787//hydrolase activity;GO:0016787//hydrolase activity;GO:0032550//purine ribonucleoside binding;GO:0032550//purine ribonucleoside binding;GO:00…	GO:0019359//nicotinamide nucleotide biosynthetic process;GO:0019359//nicotinamide nucleotide biosynthetic process;GO:0019359//nicotinamide nucleotide biosynthetic process;GO:0019359//nicotinamide nucleotide biosynthetic process;GO:0019359//nicotinamide nucleotide biosynthetic process;GO:0019359//nicotinamide nucleotide biosynthetic process;GO:0019359//nicotinamide nucleotide biosynthetic process;…
ncbi_514587	872	852	841	1180	1014	1065	10.44	9.35	10.06	14.52	12.31	12.42	9.95	13.08333333	0.394961723	0.003978576	0.045978863	Usp19	PREDICTED: ubiquitin carboxyl-terminal hydrolase 19 isoform X1 [Bos taurus]	-	-	-	-	GO:0042175//nuclear outer membrane-endoplasmic reticulum membrane network;GO:0042175//nuclear outer membrane-endoplasmic reticulum membrane network;GO:0042175//nuclear outer membrane-endoplasmic reticulum membrane network;GO:0042175//nuclear outer membrane-endoplasmic reticulum membrane network;GO:0042175//nuclear outer membrane-endoplasmic reticulum membrane network;GO:0042175//nuclear outer mem…	GO:0043169//cation binding;GO:0043169//cation binding;GO:0043169//cation binding;GO:0043169//cation binding;GO:0043169//cation binding;GO:0043169//cation binding;GO:0043169//cation binding;GO:0043169//cation binding;GO:0043169//cation binding	GO:0007519//skeletal muscle tissue development;GO:0007519//skeletal muscle tissue development;GO:0007519//skeletal muscle tissue development;GO:0007519//skeletal muscle tissue development;GO:0007519//skeletal muscle tissue development;GO:0007519//skeletal muscle tissue development;GO:0007519//skeletal muscle tissue development;GO:0007519//skeletal muscle tissue development;GO:0007519//skeletal mu…
ncbi_281231	98	70	57	36	38	50	1.72	1.17	1	0.66	0.7	0.89	1.296666667	0.75	-0.789845154	0.004025988	0.046410411	HRH1	histamine H1 receptor [Bos taurus]	Environmental Information Processing;Environmental Information Processing;Organismal Systems	Signaling molecules and interaction;Signal transduction;Sensory system	ko04080//Neuroactive ligand-receptor interaction;ko04020//Calcium signaling pathway;ko04750//Inflammatory mediator regulation of TRP channels	K04149;K04149;K04149	GO:0031224//intrinsic component of membrane;GO:0031224//intrinsic component of membrane;GO:0031224//intrinsic component of membrane;GO:0031224//intrinsic component of membrane;GO:0043231//intracellular membrane-bounded organelle;GO:0043231//intracellular membrane-bounded organelle;GO:0043231//intracellular membrane-bounded organelle;GO:0043231//intracellular membrane-bounded organelle	GO:0008227//G-protein coupled amine receptor activity;GO:0008227//G-protein coupled amine receptor activity;GO:0008227//G-protein coupled amine receptor activity;GO:0008227//G-protein coupled amine receptor activity	GO:0007166//cell surface receptor signaling pathway;GO:0007166//cell surface receptor signaling pathway;GO:0007166//cell surface receptor signaling pathway;GO:0007166//cell surface receptor signaling pathway;GO:0007611//learning or memory;GO:0007611//learning or memory;GO:0007611//learning or memory;GO:0007611//learning or memory;GO:0007632//visual behavior;GO:0007632//visual behavior;GO:0007632/…
ncbi_616275	487	505	478	757	552	653	34.12	32.41	33.21	52.85	38.52	43.76	33.24666667	45.04333333	0.438103893	0.004026807	0.046410411	ANAPC11	PREDICTED: anaphase-promoting complex subunit 11 [Manis javanica]	Human Diseases;Genetic Information Processing;Cellular Processes;Cellular Processes;Organismal Systems	Infectious diseases;Folding, sorting and degradation;Cell growth and death;Cell growth and death;Endocrine system	ko05166//HTLV-I infection;ko04120//Ubiquitin mediated proteolysis;ko04110//Cell cycle;ko04114//Oocyte meiosis;ko04914//Progesterone-mediated oocyte maturation	K03358;K03358;K03358;K03358;K03358	GO:0000152//nuclear ubiquitin ligase complex;GO:0000152//nuclear ubiquitin ligase complex;GO:0000152//nuclear ubiquitin ligase complex;GO:0000152//nuclear ubiquitin ligase complex;GO:0000152//nuclear ubiquitin ligase complex;GO:0000152//nuclear ubiquitin ligase complex	GO:0046914//transition metal ion binding;GO:0046914//transition metal ion binding;GO:0046914//transition metal ion binding;GO:0046914//transition metal ion binding;GO:0046914//transition metal ion binding;GO:0046914//transition metal ion binding	GO:0000209//protein polyubiquitination;GO:0000209//protein polyubiquitination;GO:0000209//protein polyubiquitination;GO:0000209//protein polyubiquitination;GO:0000209//protein polyubiquitination;GO:0000209//protein polyubiquitination;GO:0000278//mitotic cell cycle;GO:0000278//mitotic cell cycle;GO:0000278//mitotic cell cycle;GO:0000278//mitotic cell cycle;GO:0000278//mitotic cell cycle;GO:0000278…
ncbi_504457	1020	1073	1097	816	862	954	14.38	13.87	15.44	11.82	12.32	13.12	14.56333333	12.42	-0.229675432	0.004030496	0.046410411	NSF	vesicle-fusing ATPase [Bos taurus]	Organismal Systems;Organismal Systems;Organismal Systems	Nervous system;Nervous system;Excretory system	ko04727//GABAergic synapse;ko04721//Synaptic vesicle cycle;ko04962//Vasopressin-regulated water reabsorption	K06027;K06027;K06027	GO:0005764//lysosome;GO:0005764//lysosome;GO:0016020//membrane;GO:0016020//membrane	GO:0000149//SNARE binding;GO:0000149//SNARE binding;GO:0016887//ATPase activity;GO:0016887//ATPase activity;GO:0019904//protein domain specific binding;GO:0019904//protein domain specific binding;GO:0032550//purine ribonucleoside binding;GO:0032550//purine ribonucleoside binding	GO:0001881//receptor recycling;GO:0001881//receptor recycling;GO:0009154//purine ribonucleotide catabolic process;GO:0030001//metal ion transport;GO:0030001//metal ion transport
ncbi_522611	198	229	203	140	145	168	7.96	8.45	8.16	5.79	5.92	6.6	8.19	6.103333333	-0.424266067	0.004031202	0.046410411	CLEC11A	C-type lectin domain family 11 member A precursor [Bos taurus]	-	-	-	-	GO:0005815//microtubule organizing center	GO:0005102//receptor binding	GO:0008283//cell proliferation
ncbi_540203	2124	2106	2117	1323	1828	1965	37.98	34.92	37.97	25.04	33.47	33.67	36.95666667	30.72666667	-0.266343371	0.004044675	0.046521421	TAB2	TGF-beta-activated kinase 1 and MAP3K7-binding protein 2 [Bos taurus]	Environmental Information Processing;Human Diseases;Human Diseases;Organismal Systems;Human Diseases;Organismal Systems;Environmental Information Processing;Organismal Systems;Human Diseases;Environmental Information Processing;Organismal Systems;Environmental Information Processing;Human Diseases;Cellular Processes;Organismal Systems	Signal transduction;Infectious diseases;Infectious diseases;Immune system;Infectious diseases;Development;Signal transduction;Immune system;Infectious diseases;Signal transduction;Immune system;Signal transduction;Infectious diseases;Cell growth and death;Immune system	ko04010//MAPK signaling pathway;ko05168//Herpes simplex infection;ko05169//Epstein-Barr virus infection;ko04621//NOD-like receptor signaling pathway;ko05162//Measles;ko04380//Osteoclast differentiation;ko04668//TNF signaling pathway;ko04620//Toll-like receptor signaling pathway;ko05145//Toxoplasmosis;ko04064//NF-kappa B signaling pathway;ko04657//IL-17 signaling pathway;ko04013//MAPK signaling pa…	K04404;K04404;K04404;K04404;K04404;K04404;K04404;K04404;K04404;K04404;K04404;K04404;K04404;K04404;K04404	-	GO:0031593//polyubiquitin binding;GO:0031593//polyubiquitin binding;GO:0031593//polyubiquitin binding;GO:0046914//transition metal ion binding;GO:0046914//transition metal ion binding;GO:0046914//transition metal ion binding;GO:1901981//phosphatidylinositol phosphate binding;GO:1901981//phosphatidylinositol phosphate binding;GO:1901981//phosphatidylinositol phosphate binding	GO:0001934//positive regulation of protein phosphorylation;GO:0001934//positive regulation of protein phosphorylation;GO:0001934//positive regulation of protein phosphorylation;GO:0007249//I-kappaB kinase/NF-kappaB signaling;GO:0007249//I-kappaB kinase/NF-kappaB signaling;GO:0007249//I-kappaB kinase/NF-kappaB signaling
ncbi_514966	12543	13077	13107	13684	15854	16417	637.87	610.24	666.12	715.38	817.78	815.84	638.0766667	783	0.295282529	0.004069589	0.0467637	RPL7	60S ribosomal protein L7 [Bos taurus]	Genetic Information Processing	Translation	ko03010//Ribosome	K02937	GO:0015934//large ribosomal subunit;GO:0030529//intracellular ribonucleoprotein complex;GO:0043231//intracellular membrane-bounded organelle	GO:0005198//structural molecule activity;GO:0044822//poly(A) RNA binding;GO:0046983//protein dimerization activity	GO:0000956//nuclear-transcribed mRNA catabolic process;GO:0006412//translation;GO:0006613//cotranslational protein targeting to membrane;GO:0019080//viral gene expression;GO:0042254//ribosome biogenesis
ncbi_507590	439	419	435	368	284	312	18.17	16.58	18.69	16.74	12.31	12.96	17.81333333	14.00333333	-0.347187222	0.004100264	0.047071647	DBNDD2	dysbindin domain-containing protein 2 [Bos taurus]	-	-	-	-	-	-	GO:0001933//negative regulation of protein phosphorylation;GO:0001933//negative regulation of protein phosphorylation;GO:0001933//negative regulation of protein phosphorylation;GO:0001933//negative regulation of protein phosphorylation;GO:0001933//negative regulation of protein phosphorylation;GO:0001933//negative regulation of protein phosphorylation
ncbi_533642	10531	11214	12522	6307	10662	9659	170.23	169.71	201.56	109.35	169.43	150.54	180.5	143.1066667	-0.334907955	0.004121081	0.047241057	PLOD2	procollagen-lysine,2-oxoglutarate 5-dioxygenase 2 precursor [Bos taurus]	Metabolism	Amino acid metabolism	ko00310//Lysine degradation	K13645	GO:0043231//intracellular membrane-bounded organelle;GO:0043231//intracellular membrane-bounded organelle	GO:0019842//vitamin binding;GO:0019842//vitamin binding;GO:0046914//transition metal ion binding;GO:0046914//transition metal ion binding;GO:0070815//peptidyl-lysine 5-dioxygenase activity;GO:0070815//peptidyl-lysine 5-dioxygenase activity	GO:0044710//single-organism metabolic process;GO:0044710//single-organism metabolic process
ncbi_282024	1321	1511	1373	1934	1645	1695	45.29	47.53	47.03	68.15	57.23	56.76	46.61666667	60.71333333	0.381167535	0.004122799	0.047241057	TWF2	twinfilin-2 [Bos taurus]	-	-	-	-	GO:0008287//protein serine/threonine phosphatase complex;GO:0008287//protein serine/threonine phosphatase complex;GO:0035097//histone methyltransferase complex;GO:0035097//histone methyltransferase complex;GO:0044427//chromosomal part;GO:0044427//chromosomal part	GO:0005488//binding;GO:0005488//binding;GO:0018024//histone-lysine N-methyltransferase activity;GO:0018024//histone-lysine N-methyltransferase activity	GO:0030041//actin filament polymerization;GO:0030041//actin filament polymerization
ncbi_539188	9	18	16	40	39	26	0.27	0.5	0.48	1.24	1.19	0.77	0.416666667	1.066666667	1.35614381	0.004130597	0.047285797	GPT	PREDICTED: alanine aminotransferase 1 isoform X2 [Bos indicus]	Metabolism;Metabolism;Metabolism;Metabolism;Metabolism;Metabolism	Global and overview maps;Global and overview maps;Global and overview maps;Amino acid metabolism;Amino acid metabolism;Global and overview maps	ko01100//Metabolic pathways;ko01200//Carbon metabolism;ko01230//Biosynthesis of amino acids;ko00250//Alanine, aspartate and glutamate metabolism;ko00220//Arginine biosynthesis;ko01210//2-Oxocarboxylic acid metabolism	K00814;K00814;K00814;K00814;K00814;K00814	GO:0044424//intracellular part	GO:0043168//anion binding	GO:0006524//alanine catabolic process
ncbi_514598	417	457	362	523	518	564	13.21	12.93	11.16	17.01	16.33	17.18	12.43333333	16.84	0.437679009	0.004140835	0.047358363	PCYOX1L	prenylcysteine oxidase-like precursor [Bos taurus]	-	-	-	-	-	-	GO:0000098//sulfur amino acid catabolic process;GO:0000098//sulfur amino acid catabolic process
ncbi_513983	372	341	341	461	451	469	24.68	20.77	22.62	31.45	30.37	30.42	22.69	30.74666667	0.438373403	0.004148959	0.047380951	SCAND1	SCAN domain-containing protein 1 [Bos taurus]	-	-	-	-	-	-	-
ncbi_527492	155	158	163	200	244	226	2.23	2.11	2.38	3.01	3.58	3.21	2.24	3.266666667	0.544320516	0.004150612	0.047380951	CTNNA2	catenin alpha-2 [Bos taurus]	Human Diseases;Environmental Information Processing;Human Diseases;Organismal Systems;Human Diseases;Human Diseases;Cellular Processes;Human Diseases	Cancers;Signal transduction;Cancers;Immune system;Cardiovascular diseases;Infectious diseases;Cellular community - eukaryotes;Cancers	ko05200//Pathways in cancer;ko04390//Hippo signaling pathway;ko05226//Gastric cancer;ko04670//Leukocyte transendothelial migration;ko05412//Arrhythmogenic right ventricular cardiomyopathy (ARVC);ko05100//Bacterial invasion of epithelial cells;ko04520//Adherens junction;ko05213//Endometrial cancer	K05691;K05691;K05691;K05691;K05691;K05691;K05691;K05691	GO:0005856//cytoskeleton;GO:0005856//cytoskeleton;GO:0005856//cytoskeleton;GO:0005856//cytoskeleton;GO:0005856//cytoskeleton;GO:0005886//plasma membrane;GO:0005886//plasma membrane;GO:0005886//plasma membrane;GO:0005886//plasma membrane;GO:0005886//plasma membrane;GO:0005911//cell-cell junction;GO:0005911//cell-cell junction;GO:0005911//cell-cell junction;GO:0005911//cell-cell junction;GO:0005911…	GO:0005198//structural molecule activity;GO:0005198//structural molecule activity;GO:0005198//structural molecule activity;GO:0050839//cell adhesion molecule binding;GO:0050839//cell adhesion molecule binding;GO:0050839//cell adhesion molecule binding;GO:0050839//cell adhesion molecule binding;GO:0050839//cell adhesion molecule binding	GO:0001964//startle response;GO:0001964//startle response;GO:0001964//startle response;GO:0001964//startle response;GO:0001964//startle response;GO:0009887//organ morphogenesis;GO:0009887//organ morphogenesis;GO:0009887//organ morphogenesis;GO:0009887//organ morphogenesis;GO:0009887//organ morphogenesis;GO:0016358//dendrite development;GO:0016358//dendrite development;GO:0016358//dendrite develop…
ncbi_614217	273	282	240	405	318	366	15.98	14.76	14	23.93	18.69	20.52	14.91333333	21.04666667	0.496989004	0.004157436	0.047414288	C9orf89	TPA: bcl10-interacting CARD protein [Bos taurus]	-	-	-	-	-	-	-
ncbi_615728	798	736	743	449	653	666	19.51	16.51	18.16	11.29	16.2	15.91	18.06	14.46666667	-0.320065351	0.004180624	0.047605187	SYPL1	synaptophysin-like protein 1 [Bos taurus]	-	-	-	-	-	-	-
ncbi_100141289	328	266	308	203	242	218	3.73	3.38	3.44	2.79	3	2.59	3.516666667	2.793333333	-0.33222085	0.004182013	0.047605187	USP13	ubiquitin carboxyl-terminal hydrolase 13 [Bos taurus]	-	-	-	-	-	GO:0004175//endopeptidase activity;GO:0008238//exopeptidase activity;GO:0008238//exopeptidase activity;GO:0016790//thiolester hydrolase activity;GO:0016790//thiolester hydrolase activity;GO:0019783//ubiquitin-like protein-specific protease activity;GO:0019783//ubiquitin-like protein-specific protease activity;GO:0032182//ubiquitin-like protein binding;GO:0032182//ubiquitin-like protein binding;GO…	GO:0006351//transcription, DNA-templated;GO:0006351//transcription, DNA-templated;GO:0006914//autophagy;GO:0006914//autophagy;GO:0016579//protein deubiquitination;GO:0016579//protein deubiquitination;GO:0019941//modification-dependent protein catabolic process;GO:0019941//modification-dependent protein catabolic process;GO:0031647//regulation of protein stability;GO:0031647//regulation of protein…
ncbi_513260	63	87	72	37	44	47	1.33	1.55	1.4	0.64	0.98	0.85	1.426666667	0.823333333	-0.793099755	0.004237754	0.048152838	FASTKD3	FAST kinase domain-containing protein 3, mitochondrial [Bos taurus]	-	-	-	-	GO:0043231//intracellular membrane-bounded organelle;GO:0043231//intracellular membrane-bounded organelle	-	GO:0006464//cellular protein modification process;GO:0006464//cellular protein modification process;GO:0015980//energy derivation by oxidation of organic compounds;GO:0015980//energy derivation by oxidation of organic compounds
ncbi_541274	1271	1101	1203	614	986	1097	48.47	39.38	45.62	25.19	35.99	39.34	44.49	33.50666667	-0.409032928	0.004238052	0.048152838	DNAJB4	dnaJ homolog subfamily B member 4 [Bos taurus]	-	-	-	-	GO:0016020//membrane;GO:0016020//membrane;GO:0016020//membrane;GO:0044424//intracellular part;GO:0044424//intracellular part;GO:0044424//intracellular part	GO:0005515//protein binding;GO:0005515//protein binding;GO:0005515//protein binding	GO:0044267//cellular protein metabolic process;GO:0044267//cellular protein metabolic process;GO:0044267//cellular protein metabolic process
ncbi_516325	514	553	482	466	323	330	30.98	30.59	29.04	28.88	19.76	19.44	30.20333333	22.69333333	-0.412439242	0.004246961	0.048165289	TIMM13	mitochondrial import inner membrane translocase subunit Tim13 [Bos taurus]	-	-	-	-	GO:0005758//mitochondrial intermembrane space;GO:0019866//organelle inner membrane	GO:0046914//transition metal ion binding	GO:0006605//protein targeting;GO:0019538//protein metabolic process;GO:0050954//sensory perception of mechanical stimulus
ncbi_540504	200	154	165	68	149	112	0.88	0.69	0.64	0.34	0.59	0.5	0.736666667	0.476666667	-0.628031223	0.004247605	0.048165289	SYNE2	nesprin-2 [Bos taurus]	-	-	-	-	GO:0005783//endoplasmic reticulum;GO:0005783//endoplasmic reticulum;GO:0005783//endoplasmic reticulum;GO:0005783//endoplasmic reticulum;GO:0005783//endoplasmic reticulum;GO:0005783//endoplasmic reticulum;GO:0005783//endoplasmic reticulum;GO:0005783//endoplasmic reticulum;GO:0005783//endoplasmic reticulum;GO:0005783//endoplasmic reticulum;GO:0005783//endoplasmic reticulum;GO:0005783//endoplasmic r…	-	GO:0001667//ameboidal-type cell migration;GO:0001667//ameboidal-type cell migration;GO:0001667//ameboidal-type cell migration;GO:0001667//ameboidal-type cell migration;GO:0001667//ameboidal-type cell migration;GO:0001667//ameboidal-type cell migration;GO:0001667//ameboidal-type cell migration;GO:0001667//ameboidal-type cell migration;GO:0001667//ameboidal-type cell migration;GO:0001667//ameboidal…
ncbi_617179	149	180	179	229	245	234	2.91	3.22	3.49	4.59	4.85	4.46	3.206666667	4.633333333	0.530976084	0.004251045	0.048165289	TSPYL2	PREDICTED: testis-specific Y-encoded-like protein 2 [Bos taurus]	-	-	-	-	GO:0005815//microtubule organizing center;GO:0016020//membrane	-	GO:0001932//regulation of protein phosphorylation;GO:0006260//DNA replication;GO:0016049//cell growth;GO:0034728//nucleosome organization
ncbi_615685	891	822	765	510	759	651	8.55	7.24	7.33	5.03	7.39	6.1	7.706666667	6.173333333	-0.320057299	0.004278896	0.048395417	MTURN	PREDICTED: maturin [Chlorocebus sabaeus]	-	-	-	-	-	-	GO:0044707//single-multicellular organism process
ncbi_528288	16	14	21	40	38	37	0.34	0.28	0.45	0.89	0.83	0.78	0.356666667	0.833333333	1.224317298	0.004279325	0.048395417	GIMAP6	PREDICTED: GTPase IMAP family member 6 [Bos mutus]	-	-	-	-	GO:0044444//cytoplasmic part	-	-
ncbi_615778	896	965	806	695	648	794	117.92	116.56	106.03	94.04	86.55	102.13	113.5033333	94.24	-0.268323223	0.004295109	0.04848664	Sec61g	PREDICTED: protein transport protein Sec61 subunit gamma isoform X1 [Columba livia]	Cellular Processes;Genetic Information Processing;Human Diseases;Genetic Information Processing	Transport and catabolism;Folding, sorting and degradation;Infectious diseases;Folding, sorting and degradation	ko04145//Phagosome;ko04141//Protein processing in endoplasmic reticulum;ko05110//Vibrio cholerae infection;ko03060//Protein export	K07342;K07342;K07342;K07342	GO:0031224//intrinsic component of membrane;GO:0042175//nuclear outer membrane-endoplasmic reticulum membrane network;GO:0043231//intracellular membrane-bounded organelle	GO:0008320//protein transmembrane transporter activity	GO:0006613//cotranslational protein targeting to membrane;GO:0010467//gene expression;GO:0019538//protein metabolic process;GO:0042590//antigen processing and presentation of exogenous peptide antigen via MHC class I
ncbi_539905	3423	3888	3498	3879	4577	4475	23.27	24.26	23.77	27.11	31.58	29.73	23.76666667	29.47333333	0.310470658	0.004295375	0.04848664	FLRT2	PREDICTED: leucine-rich repeat transmembrane protein FLRT2 [Bos taurus]	-	-	-	-	GO:0016021//integral component of membrane;GO:0031012//extracellular matrix	GO:0005515//protein binding	GO:0007165//signal transduction;GO:0022610//biological adhesion
ncbi_100848491	88038	97752	85463	73290	79292	81799	579.94	590.97	562.74	496.38	530.12	526.63	577.8833333	517.71	-0.158634077	0.004331824	0.048852683	COL5A1	PREDICTED: collagen alpha-1(V) chain isoform X2 [Ovis aries musimon]	Organismal Systems	Digestive system	ko04974//Protein digestion and absorption	K19721	GO:0005583//fibrillar collagen trimer;GO:0005583//fibrillar collagen trimer	GO:0001948//glycoprotein binding;GO:0001948//glycoprotein binding;GO:0005198//structural molecule activity;GO:0005198//structural molecule activity;GO:0005539//glycosaminoglycan binding;GO:0005539//glycosaminoglycan binding;GO:0019838//growth factor binding;GO:0019838//growth factor binding	GO:0001654//eye development;GO:0001654//eye development;GO:0007009//plasma membrane organization;GO:0007009//plasma membrane organization;GO:0009059//macromolecule biosynthetic process;GO:0009059//macromolecule biosynthetic process;GO:0009887//organ morphogenesis;GO:0009887//organ morphogenesis;GO:0022610//biological adhesion;GO:0022610//biological adhesion;GO:0030198//extracellular matrix organi…
ncbi_533360	1107	1191	1114	1148	1639	1554	23.78	25.49	24.57	28.45	34.07	32.86	24.61333333	31.79333333	0.36928423	0.004342957	0.048895737	ANXA7	annexin A7 [Bos taurus]	-	-	-	-	GO:0030667//secretory granule membrane;GO:0030667//secretory granule membrane;GO:0030667//secretory granule membrane;GO:0030667//secretory granule membrane;GO:0042175//nuclear outer membrane-endoplasmic reticulum membrane network;GO:0042175//nuclear outer membrane-endoplasmic reticulum membrane network;GO:0042175//nuclear outer membrane-endoplasmic reticulum membrane network;GO:0042175//nuclear o…	GO:0005515//protein binding;GO:0005515//protein binding;GO:0005515//protein binding;GO:0005515//protein binding;GO:0005543//phospholipid binding;GO:0005543//phospholipid binding;GO:0005543//phospholipid binding;GO:0005543//phospholipid binding	GO:0006875//cellular metal ion homeostasis;GO:0006875//cellular metal ion homeostasis;GO:0006875//cellular metal ion homeostasis;GO:0006875//cellular metal ion homeostasis;GO:0006884//cell volume homeostasis;GO:0006884//cell volume homeostasis;GO:0006884//cell volume homeostasis;GO:0006884//cell volume homeostasis;GO:0006970//response to osmotic stress;GO:0006970//response to osmotic stress;GO:00…
ncbi_527854	66	67	41	94	90	110	1.22	1.13	0.75	1.77	1.67	1.97	1.033333333	1.803333333	0.803360379	0.004343693	0.048895737	KIF20A	kinesin-like protein KIF20A [Bos taurus]	-	-	-	-	GO:0005875//microtubule associated complex;GO:0005875//microtubule associated complex;GO:0043231//intracellular membrane-bounded organelle;GO:0043231//intracellular membrane-bounded organelle	GO:0003774//motor activity;GO:0003774//motor activity;GO:0015631//tubulin binding;GO:0015631//tubulin binding;GO:0019900//kinase binding;GO:0019900//kinase binding;GO:0032550//purine ribonucleoside binding;GO:0032550//purine ribonucleoside binding	GO:0000226//microtubule cytoskeleton organization;GO:0000226//microtubule cytoskeleton organization;GO:0045184//establishment of protein localization;GO:0045184//establishment of protein localization
ncbi_782166	26	12	25	7	7	5	0.41	0.18	0.4	0.11	0.11	0.09	0.33	0.103333333	-1.67516031	0.004350904	0.048931552	KCNK5	potassium channel subfamily K member 5 [Bos taurus]	Organismal Systems;Organismal Systems	Digestive system;Sensory system	ko04974//Protein digestion and absorption;ko04742//Taste transduction	K04916;K04916	GO:0031224//intrinsic component of membrane;GO:0031224//intrinsic component of membrane	-	GO:0034220//ion transmembrane transport;GO:0034220//ion transmembrane transport
ncbi_783989	884	964	883	1103	1129	1121	11.96	12.01	12.09	16	15.53	14.89	12.02	15.47333333	0.364347126	0.004377622	0.049144684	PIGO	PREDICTED: GPI ethanolamine phosphate transferase 3 [Bos taurus]	Metabolism;Metabolism	Global and overview maps;Glycan biosynthesis and metabolism	ko01100//Metabolic pathways;ko00563//Glycosylphosphatidylinositol(GPI)-anchor biosynthesis	K05288;K05288	-	-	-
ncbi_523618	829	1142	968	788	776	763	20.89	26.42	24.39	20.42	19.85	18.8	23.9	19.69	-0.279547507	0.004377947	0.049144684	IER5	PREDICTED: immediate early response gene 5 protein [Bos taurus]	-	-	-	-	-	-	-
ncbi_507313	308	295	300	422	373	405	13.18	11.58	12.82	18.55	16.19	16.95	12.52666667	17.23	0.459920136	0.004384807	0.049151053	MPST	3-mercaptopyruvate sulfurtransferase isoform 1 [Bos taurus]	Metabolism;Metabolism;Genetic Information Processing;Metabolism	Global and overview maps;Amino acid metabolism;Folding, sorting and degradation;Energy metabolism	ko01100//Metabolic pathways;ko00270//Cysteine and methionine metabolism;ko04122//Sulfur relay system;ko00920//Sulfur metabolism	K01011;K01011;K01011;K01011	GO:0019866//organelle inner membrane;GO:0019866//organelle inner membrane;GO:0019866//organelle inner membrane;GO:0019866//organelle inner membrane	-	-
ncbi_101902825	32	47	44	19	11	25	1.08	1.48	1.49	0.66	0.38	0.83	1.35	0.623333333	-1.114883638	0.004386608	0.049151053	Tmem238	PREDICTED: transmembrane protein 238 [Ovis aries musimon]	-	-	-	-	GO:0031224//intrinsic component of membrane;GO:0031224//intrinsic component of membrane	GO:0016740//transferase activity;GO:0016740//transferase activity	-
ncbi_618289	8	10	19	21	36	41	0.09	0.1	0.21	0.24	0.41	0.45	0.133333333	0.366666667	1.459431619	0.004441312	0.049718129	ZNF850	PREDICTED: zinc finger protein 11-like [Bos taurus]	-	-	-	-	-	-	-
ncbi_280794	535521	559819	512477	427088	494158	454193	3740.12	3588.34	3578.02	3061.42	3499.57	3096.76	3635.493333	3219.25	-0.175426532	0.004449539	0.049764363	FN1	fibronectin precursor [Bos taurus]	Human Diseases;Environmental Information Processing;Human Diseases;Cellular Processes;Human Diseases;Cellular Processes;Human Diseases;Human Diseases;Human Diseases;Environmental Information Processing;Human Diseases	Cancers;Signal transduction;Infectious diseases;Cell motility;Cancers;Cellular community - eukaryotes;Infectious diseases;Endocrine and metabolic diseases;Cancers;Signaling molecules and interaction;Infectious diseases	ko05200//Pathways in cancer;ko04151//PI3K-Akt signaling pathway;ko05165//Human papillomavirus infection;ko04810//Regulation of actin cytoskeleton;ko05205//Proteoglycans in cancer;ko04510//Focal adhesion;ko05146//Amoebiasis;ko04933//AGE-RAGE signaling pathway in diabetic complications;ko05222//Small cell lung cancer;ko04512//ECM-receptor interaction;ko05100//Bacterial invasion of epithelial cells	K05717;K05717;K05717;K05717;K05717;K05717;K05717;K05717;K05717;K05717;K05717	GO:0005578//proteinaceous extracellular matrix;GO:0005578//proteinaceous extracellular matrix;GO:0005578//proteinaceous extracellular matrix;GO:0005578//proteinaceous extracellular matrix;GO:0005578//proteinaceous extracellular matrix;GO:0005578//proteinaceous extracellular matrix;GO:0005578//proteinaceous extracellular matrix;GO:0005578//proteinaceous extracellular matrix;GO:0005578//proteinaceo…	GO:0005102//receptor binding;GO:0005539//glycosaminoglycan binding;GO:0005539//glycosaminoglycan binding;GO:0005539//glycosaminoglycan binding;GO:0005539//glycosaminoglycan binding;GO:0005539//glycosaminoglycan binding;GO:0005539//glycosaminoglycan binding;GO:0005539//glycosaminoglycan binding;GO:0005539//glycosaminoglycan binding;GO:0005539//glycosaminoglycan binding;GO:0005539//glycosaminoglyca…	GO:0000904//cell morphogenesis involved in differentiation;GO:0000904//cell morphogenesis involved in differentiation;GO:0000904//cell morphogenesis involved in differentiation;GO:0000904//cell morphogenesis involved in differentiation;GO:0000904//cell morphogenesis involved in differentiation;GO:0000904//cell morphogenesis involved in differentiation;GO:0000904//cell morphogenesis involved in di…
ncbi_533310	5447	5945	5818	7128	6469	7096	431.35	432.07	460.53	580.36	519.93	549.2	441.3166667	549.83	0.317171393	0.004484443	0.050108592	Rpl10a	60S ribosomal protein L10a [Rattus norvegicus]	Genetic Information Processing	Translation	ko03010//Ribosome	K02865	GO:0015934//large ribosomal subunit;GO:0031988//membrane-bounded vesicle;GO:0043231//intracellular membrane-bounded organelle	GO:0003723//RNA binding;GO:0005198//structural molecule activity	GO:0006412//translation;GO:0006613//cotranslational protein targeting to membrane;GO:0016070//RNA metabolic process;GO:0019080//viral gene expression;GO:0032502//developmental process
ncbi_286790	13552	14551	13246	18450	16088	16133	1044.72	1029.48	1020.71	1462.36	1258.74	1215.51	1031.636667	1312.203333	0.347056335	0.004501809	0.050256406	RPL10	60S ribosomal protein L10, partial [Bos mutus]	Genetic Information Processing	Translation	ko03010//Ribosome	K02866	GO:0015934//large ribosomal subunit;GO:0043231//intracellular membrane-bounded organelle	GO:0003723//RNA binding;GO:0005198//structural molecule activity	GO:0010467//gene expression
ncbi_281041	43	56	42	17	18	33	1.22	1.44	1.19	0.5	0.52	0.92	1.283333333	0.646666667	-0.988801793	0.004518285	0.050394023	CCIN	PREDICTED: calicin [Bos mutus]	-	-	-	-	-	-	-
ncbi_515816	455	400	357	476	581	548	10.04	8.1	7.88	10.8	13.02	11.82	8.673333333	11.88	0.453876375	0.004563358	0.050850046	NEK6	Serine/threonine-protein kinase Nek6, partial [Bos mutus]	-	-	-	-	GO:0043231//intracellular membrane-bounded organelle;GO:0043231//intracellular membrane-bounded organelle;GO:0043231//intracellular membrane-bounded organelle	GO:0004672//protein kinase activity;GO:0004672//protein kinase activity;GO:0004672//protein kinase activity;GO:0008092//cytoskeletal protein binding;GO:0008092//cytoskeletal protein binding;GO:0008092//cytoskeletal protein binding;GO:0019900//kinase binding;GO:0019900//kinase binding;GO:0019900//kinase binding;GO:0032550//purine ribonucleoside binding;GO:0032550//purine ribonucleoside binding;GO:…	GO:0000077//DNA damage checkpoint;GO:0000077//DNA damage checkpoint;GO:0000077//DNA damage checkpoint;GO:0006468//protein phosphorylation;GO:0006468//protein phosphorylation;GO:0006468//protein phosphorylation;GO:0007088//regulation of mitotic nuclear division;GO:0007088//regulation of mitotic nuclear division;GO:0007088//regulation of mitotic nuclear division;GO:0007249//I-kappaB kinase/NF-kappa…
ncbi_524334	236	212	200	241	334	329	3.27	2.83	3.01	3.49	4.84	4.64	3.036666667	4.323333333	0.50965552	0.004622629	0.051463295	L3MBTL3	lethal(3)malignant brain tumor-like protein 3 [Bos taurus]	-	-	-	-	-	-	GO:0006351//transcription, DNA-templated;GO:0006351//transcription, DNA-templated;GO:0006351//transcription, DNA-templated;GO:0006351//transcription, DNA-templated;GO:0006351//transcription, DNA-templated;GO:0006351//transcription, DNA-templated;GO:0006351//transcription, DNA-templated;GO:0006351//transcription, DNA-templated;GO:0006351//transcription, DNA-templated;GO:0006351//transcription, DNA…
ncbi_510014	453	443	454	221	412	348	5.52	5.28	5.32	2.94	5.32	4.1	5.373333333	4.12	-0.383173001	0.004656095	0.051788392	LMBRD2	LMBR1 domain-containing protein 2 [Bos taurus]	-	-	-	-	-	-	-
ncbi_510085	31	18	16	42	41	58	0.75	0.4	0.37	1.02	0.98	1.34	0.506666667	1.113333333	1.135776779	0.004687557	0.052090633	Slc16a3	PREDICTED: monocarboxylate transporter 4 isoform X1 [Bos taurus]	Human Diseases	Cancers	ko05230//Central carbon metabolism in cancer	K08180	GO:0005635//nuclear envelope;GO:0005635//nuclear envelope;GO:0005635//nuclear envelope;GO:0005635//nuclear envelope;GO:0005635//nuclear envelope;GO:0005635//nuclear envelope;GO:0005635//nuclear envelope;GO:0005856//cytoskeleton;GO:0005856//cytoskeleton;GO:0005856//cytoskeleton;GO:0005856//cytoskeleton;GO:0005856//cytoskeleton;GO:0005856//cytoskeleton;GO:0005856//cytoskeleton;GO:0031224//intrinsic…	GO:0015291//secondary active transmembrane transporter activity;GO:0015291//secondary active transmembrane transporter activity;GO:0015291//secondary active transmembrane transporter activity;GO:0015291//secondary active transmembrane transporter activity;GO:0015291//secondary active transmembrane transporter activity;GO:0015291//secondary active transmembrane transporter activity;GO:0015291//sec…	GO:0044763//single-organism cellular process;GO:0044763//single-organism cellular process;GO:0044763//single-organism cellular process;GO:0044763//single-organism cellular process;GO:0044763//single-organism cellular process;GO:0044763//single-organism cellular process;GO:0044763//single-organism cellular process;GO:0046942//carboxylic acid transport;GO:0046942//carboxylic acid transport;GO:00469…
ncbi_525702	181	151	165	253	199	263	2.31	1.77	2.11	3.32	2.58	3.28	2.063333333	3.06	0.568554744	0.004714022	0.052336846	USP35	PREDICTED: ubiquitin carboxyl-terminal hydrolase 35 [Bos taurus]	-	-	-	-	-	GO:0070011//peptidase activity, acting on L-amino acid peptides	GO:0019941//modification-dependent protein catabolic process;GO:0070646//protein modification by small protein removal
ncbi_282147	1117	1135	1135	852	959	1005	14.81	13.79	15.04	11.61	12.85	13.02	14.54666667	12.49333333	-0.219530149	0.004728854	0.052453571	ATP6V1A	V-type proton ATPase catalytic subunit A [Bos taurus]	Metabolism;Human Diseases;Cellular Processes;Environmental Information Processing;Metabolism;Human Diseases;Human Diseases;Organismal Systems;Human Diseases;Organismal Systems	Global and overview maps;Infectious diseases;Transport and catabolism;Signal transduction;Energy metabolism;Immune diseases;Infectious diseases;Nervous system;Infectious diseases;Excretory system	ko01100//Metabolic pathways;ko05165//Human papillomavirus infection;ko04145//Phagosome;ko04150//mTOR signaling pathway;ko00190//Oxidative phosphorylation;ko05323//Rheumatoid arthritis;ko05120//Epithelial cell signaling in Helicobacter pylori infection;ko04721//Synaptic vesicle cycle;ko05110//Vibrio cholerae infection;ko04966//Collecting duct acid secretion	K02145;K02145;K02145;K02145;K02145;K02145;K02145;K02145;K02145;K02145	GO:0005764//lysosome;GO:0005764//lysosome;GO:0005886//plasma membrane;GO:0005886//plasma membrane;GO:0033176//proton-transporting V-type ATPase complex;GO:0033176//proton-transporting V-type ATPase complex;GO:0042995//cell projection;GO:0042995//cell projection	GO:0015078//hydrogen ion transmembrane transporter activity;GO:0015078//hydrogen ion transmembrane transporter activity;GO:0032550//purine ribonucleoside binding;GO:0032550//purine ribonucleoside binding	GO:0009150//purine ribonucleotide metabolic process;GO:0009150//purine ribonucleotide metabolic process;GO:0015988//energy coupled proton transmembrane transport, against electrochemical gradient;GO:0015988//energy coupled proton transmembrane transport, against electrochemical gradient
ncbi_514996	4953	5279	4824	6444	5678	6143	94.76	92.7	92.26	126.76	110.26	114.87	93.24	117.2966667	0.331141106	0.00478038	0.052948032	PLOD3	procollagen-lysine,2-oxoglutarate 5-dioxygenase 3 precursor [Bos taurus]	Metabolism;Metabolism	Amino acid metabolism;Glycan biosynthesis and metabolism	ko00310//Lysine degradation;ko00514//Other types of O-glycan biosynthesis	K13646;K13646	GO:0043231//intracellular membrane-bounded organelle	GO:0019842//vitamin binding;GO:0046527//glucosyltransferase activity;GO:0046914//transition metal ion binding;GO:0070815//peptidyl-lysine 5-dioxygenase activity	GO:0001885//endothelial cell development;GO:0007399//nervous system development;GO:0008544//epidermis development;GO:0009887//organ morphogenesis;GO:0022607//cellular component assembly;GO:0030198//extracellular matrix organization;GO:0033036//macromolecule localization;GO:0044710//single-organism metabolic process;GO:0050880//regulation of blood vessel size
ncbi_613636	598	592	554	820	682	745	36.48	33.15	33.79	51.44	42.23	44.42	34.47333333	46.03	0.417093638	0.00478215	0.052948032	NAA10	N-alpha-acetyltransferase 10 [Bos taurus]	-	-	-	-	GO:0031414//N-terminal protein acetyltransferase complex;GO:0043231//intracellular membrane-bounded organelle	GO:0034212//peptide N-acetyltransferase activity;GO:0043021//ribonucleoprotein complex binding	GO:0006473//protein acetylation;GO:0016043//cellular component organization
ncbi_511329	372	388	408	513	483	511	6.23	6.12	6.84	8.98	7.9	8.18	6.396666667	8.353333333	0.385031703	0.004842865	0.053571439	PARP6	poly [ADP-ribose] polymerase 6 [Bos taurus]	-	-	-	-	GO:0016020//membrane;GO:0016020//membrane;GO:0016020//membrane;GO:0031988//membrane-bounded vesicle;GO:0031988//membrane-bounded vesicle;GO:0031988//membrane-bounded vesicle;GO:0042995//cell projection;GO:0042995//cell projection;GO:0042995//cell projection;GO:0043231//intracellular membrane-bounded organelle;GO:0043231//intracellular membrane-bounded organelle;GO:0043231//intracellular membrane-…	GO:0016301//kinase activity;GO:0016301//kinase activity;GO:0016301//kinase activity;GO:0016740//transferase activity;GO:0031420//alkali metal ion binding;GO:0031420//alkali metal ion binding;GO:0031420//alkali metal ion binding	GO:0006091//generation of precursor metabolites and energy;GO:0006091//generation of precursor metabolites and energy;GO:0006091//generation of precursor metabolites and energy;GO:0008219//cell death;GO:0008219//cell death;GO:0008219//cell death
ncbi_535509	607	424	315	265	286	375	5.8	3.78	2.86	2.98	2.82	3.24	4.146666667	3.013333333	-0.460591808	0.004863776	0.053753798	AMOT	angiomotin [Bos taurus]	Cellular Processes;Environmental Information Processing	Cellular community - eukaryotes;Signal transduction	ko04530//Tight junction;ko04390//Hippo signaling pathway	K16819;K16819	GO:0005886//plasma membrane;GO:0005886//plasma membrane;GO:0005886//plasma membrane;GO:0005886//plasma membrane;GO:0005886//plasma membrane;GO:0005886//plasma membrane;GO:0005886//plasma membrane;GO:0016023//cytoplasmic, membrane-bounded vesicle;GO:0016023//cytoplasmic, membrane-bounded vesicle;GO:0016023//cytoplasmic, membrane-bounded vesicle;GO:0016023//cytoplasmic, membrane-bounded vesicle;GO:…	GO:0005515//protein binding;GO:0005515//protein binding;GO:0005515//protein binding;GO:0005515//protein binding;GO:0005515//protein binding;GO:0005515//protein binding;GO:0005515//protein binding	GO:0001525//angiogenesis;GO:0001525//angiogenesis;GO:0001525//angiogenesis;GO:0001525//angiogenesis;GO:0001525//angiogenesis;GO:0001525//angiogenesis;GO:0001525//angiogenesis;GO:0007010//cytoskeleton organization;GO:0007010//cytoskeleton organization;GO:0007010//cytoskeleton organization;GO:0007010//cytoskeleton organization;GO:0007010//cytoskeleton organization;GO:0007010//cytoskeleton organizat…
ncbi_505324	1180	1285	1246	1310	1598	1638	25.86	25.85	27.3	29.52	35.55	35.09	26.33666667	33.38666667	0.342199301	0.004869374	0.053766741	UTP14A	U3 small nucleolar RNA-associated protein 14 homolog A [Bos taurus]	Genetic Information Processing	Translation	ko03008//Ribosome biogenesis in eukaryotes	K14567	GO:0030684//preribosome;GO:0031981//nuclear lumen	-	-
ncbi_521326	7263	7667	7075	7650	9116	9501	23.53	22.79	22.91	25.47	29.97	30.07	23.07666667	28.50333333	0.304695798	0.004892296	0.053941482	HMCN1	hemicentin-1 precursor [Bos taurus]	-	-	-	-	GO:0005578//proteinaceous extracellular matrix;GO:0005578//proteinaceous extracellular matrix;GO:0005578//proteinaceous extracellular matrix;GO:0044444//cytoplasmic part;GO:0044444//cytoplasmic part;GO:0044444//cytoplasmic part	GO:0038023//signaling receptor activity;GO:0038023//signaling receptor activity;GO:0046872//metal ion binding;GO:0046872//metal ion binding	GO:0007154//cell communication;GO:0007154//cell communication;GO:0007599//hemostasis;GO:0007599//hemostasis
ncbi_505094	75	29	14	3	13	22	1.97	0.7	0.37	0.08	0.34	0.55	1.013333333	0.323333333	-1.648014671	0.004894081	0.053941482	PRODH	PREDICTED: proline dehydrogenase 1, mitochondrial isoform X1 [Bubalus bubalis]	Metabolism;Metabolism	Global and overview maps;Amino acid metabolism	ko01100//Metabolic pathways;ko00330//Arginine and proline metabolism	K00318;K00318	GO:0019866//organelle inner membrane;GO:0019866//organelle inner membrane;GO:0019866//organelle inner membrane;GO:0019866//organelle inner membrane;GO:0019866//organelle inner membrane;GO:0019866//organelle inner membrane;GO:0044429//mitochondrial part;GO:0044429//mitochondrial part;GO:0044429//mitochondrial part;GO:0044429//mitochondrial part;GO:0044429//mitochondrial part;GO:0044429//mitochondr…	GO:0016645//oxidoreductase activity, acting on the CH-NH group of donors;GO:0016645//oxidoreductase activity, acting on the CH-NH group of donors;GO:0016645//oxidoreductase activity, acting on the CH-NH group of donors;GO:0016645//oxidoreductase activity, acting on the CH-NH group of donors;GO:0016645//oxidoreductase activity, acting on the CH-NH group of donors;GO:0016645//oxidoreductase activit…	GO:0006536//glutamate metabolic process;GO:0006536//glutamate metabolic process;GO:0006536//glutamate metabolic process;GO:0006536//glutamate metabolic process;GO:0006536//glutamate metabolic process;GO:0006536//glutamate metabolic process;GO:0006560//proline metabolic process;GO:0006560//proline metabolic process;GO:0006560//proline metabolic process;GO:0006560//proline metabolic process;GO:0006…
ncbi_513395	2432	2631	2317	3264	2889	2929	65.99	65.52	62.85	91.06	79.56	77.68	64.78666667	82.76666667	0.353352924	0.004926048	0.054244591	Gpaa1	PREDICTED: glycosylphosphatidylinositol anchor attachment 1 protein isoform X1 [Bos taurus]	Metabolism;Metabolism	Global and overview maps;Glycan biosynthesis and metabolism	ko01100//Metabolic pathways;ko00563//Glycosylphosphatidylinositol(GPI)-anchor biosynthesis	K05289;K05289	GO:0030176//integral component of endoplasmic reticulum membrane;GO:0030176//integral component of endoplasmic reticulum membrane	-	-
ncbi_507633	104	96	116	161	126	198	3.25	2.68	3.7	5.22	3.96	5.96	3.21	5.046666667	0.652757502	0.004947652	0.054391877	C1RL	PREDICTED: complement C1r subcomponent-like protein isoform X3 [Bos taurus]	-	-	-	-	GO:0044421//extracellular region part;GO:0044421//extracellular region part;GO:0044421//extracellular region part;GO:0044421//extracellular region part	-	-
ncbi_100296050	274	309	331	390	460	372	2.77	2.98	3.45	4.04	4.84	3.66	3.066666667	4.18	0.446831582	0.00494838	0.054391877	ZNF543	PREDICTED: zinc finger protein 543 [Bos taurus]	-	-	-	-	-	-	-
ncbi_534015	228	231	228	159	160	186	3.29	3.13	3.29	2.39	2.37	2.66	3.236666667	2.473333333	-0.388052109	0.005002433	0.054918454	TANGO6	PREDICTED: transport and Golgi organization protein 6 homolog isoform X1 [Bos taurus]	-	-	-	-	-	-	-
ncbi_789600	338	611	604	716	753	689	5.22	8.62	9.29	11.31	11.76	10.35	7.71	11.14	0.530946467	0.005005329	0.054918454	WNT4	PREDICTED: protein Wnt-4 isoform X2 [Ovis aries musimon]	Human Diseases;Human Diseases;Human Diseases;Human Diseases;Organismal Systems;Human Diseases;Environmental Information Processing;Human Diseases;Human Diseases;Environmental Information Processing;Human Diseases;Environmental Information Processing;Cellular Processes;Organismal Systems;Organismal Systems;Human Diseases	Cancers;Infectious diseases;Infectious diseases;Cancers;Development;Cancers;Signal transduction;Endocrine and metabolic diseases;Cancers;Signal transduction;Cancers;Signal transduction;Cellular community - eukaryotes;Endocrine system;Endocrine system;Cancers	ko05200//Pathways in cancer;ko05165//Human papillomavirus infection;ko05166//HTLV-I infection;ko05205//Proteoglycans in cancer;ko04360//Axon guidance;ko05225//Hepatocellular carcinoma;ko04390//Hippo signaling pathway;ko04934//Cushing syndrome;ko05226//Gastric cancer;ko04150//mTOR signaling pathway;ko05224//Breast cancer;ko04310//Wnt signaling pathway;ko04550//Signaling pathways regulating pluripo…	K00408;K00408;K00408;K00408;K00408;K00408;K00408;K00408;K00408;K00408;K00408;K00408;K00408;K00408;K00408;K00408	-	-	-
ncbi_540735	632	635	649	416	569	533	4.7	4.38	4.83	3.21	4.3	3.87	4.636666667	3.793333333	-0.289621862	0.005029754	0.05513663	ZC3H13	PREDICTED: zinc finger CCCH domain-containing protein 13 isoform X3 [Bos taurus]	-	-	-	-	-	-	-
ncbi_515954	106	107	96	135	156	166	5.78	5.23	5.23	7.3	8.43	8.67	5.413333333	8.133333333	0.587329515	0.005036578	0.055161654	hyi	PREDICTED: putative hydroxypyruvate isomerase isoform X2 [Bubalus bubalis]	-	-	-	-	-	GO:0016861//intramolecular oxidoreductase activity, interconverting aldoses and ketoses;GO:0016861//intramolecular oxidoreductase activity, interconverting aldoses and ketoses;GO:0016861//intramolecular oxidoreductase activity, interconverting aldoses and ketoses	-
ncbi_450212	185	230	170	153	126	123	9.11	10.4	8.37	7.75	6.3	5.92	9.293333333	6.656666667	-0.481396228	0.00504554	0.055210025	RXFP4	relaxin-3 receptor 2 [Bos taurus]	Environmental Information Processing;Organismal Systems	Signaling molecules and interaction;Endocrine system	ko04080//Neuroactive ligand-receptor interaction;ko04926//Relaxin signaling pathway	K08398;K08398	GO:0031224//intrinsic component of membrane	GO:0001595//angiotensin receptor activity	GO:0007186//G-protein coupled receptor signaling pathway
ncbi_616003	195	191	221	101	155	167	5.96	5.48	6.72	3.27	4.46	5.09	6.053333333	4.273333333	-0.502367941	0.005101807	0.055745676	TM6SF1	PREDICTED: transmembrane 6 superfamily member 1 isoform X1 [Bos indicus]	-	-	-	-	GO:0031224//intrinsic component of membrane;GO:0031224//intrinsic component of membrane	-	-
ncbi_535298	1241	1372	1404	1107	1068	1155	50.99	52.67	57.22	49.93	43.58	48.17	53.62666667	47.22666667	-0.18334887	0.005103671	0.055745676	Grb2	growth factor receptor-bound protein 2 isoform 1 [Homo sapiens]	Human Diseases;Environmental Information Processing;Human Diseases;Environmental Information Processing;Human Diseases;Environmental Information Processing;Organismal Systems;Human Diseases;Human Diseases;Environmental Information Processing;Human Diseases;Cellular Processes;Organismal Systems;Human Diseases;Organismal Systems;Human Diseases;Human Diseases;Human Diseases;Environmental Information…	Cancers;Signal transduction;Infectious diseases;Signal transduction;Infectious diseases;Signal transduction;Environmental adaptation;Cancers;Substance dependence;Signal transduction;Cancers;Cellular community - eukaryotes;Immune system;Cancers;Immune system;Cancers;Infectious diseases;Cancers;Signal transduction;Cancers;Signal transduction;Cellular community - eukaryotes;Development;Infectious di…	ko05200//Pathways in cancer;ko04151//PI3K-Akt signaling pathway;ko05165//Human papillomavirus infection;ko04010//MAPK signaling pathway;ko05163//Human cytomegalovirus infection;ko04014//Ras signaling pathway;ko04714//Thermogenesis;ko05203//Viral carcinogenesis;ko05034//Alcoholism;ko04630//Jak-STAT signaling pathway;ko05205//Proteoglycans in cancer;ko04510//Focal adhesion;ko04062//Chemokine signal…	K04364;K04364;K04364;K04364;K04364;K04364;K04364;K04364;K04364;K04364;K04364;K04364;K04364;K04364;K04364;K04364;K04364;K04364;K04364;K04364;K04364;K04364;K04364;K04364;K04364;K04364;K04364;K04364;K04364;K04364;K04364;K04364;K04364;K04364;K04364;K04364;K04364;K04364;K04364;K04364;K04364;K04364;K04364;K04364;K04364;K04364;K04364;K04364;K04364	GO:0030054//cell junction;GO:0030054//cell junction;GO:0030054//cell junction;GO:0031090//organelle membrane;GO:0031090//organelle membrane;GO:0031090//organelle membrane;GO:0031988//membrane-bounded vesicle;GO:0031988//membrane-bounded vesicle;GO:0031988//membrane-bounded vesicle;GO:0043231//intracellular membrane-bounded organelle;GO:0043231//intracellular membrane-bounded organelle;GO:0043231/…	GO:0003723//RNA binding;GO:0003723//RNA binding;GO:0003723//RNA binding;GO:0005167//neurotrophin TRK receptor binding;GO:0005167//neurotrophin TRK receptor binding;GO:0005167//neurotrophin TRK receptor binding;GO:0019900//kinase binding;GO:0019900//kinase binding;GO:0019900//kinase binding;GO:0019902//phosphatase binding;GO:0019902//phosphatase binding;GO:0019902//phosphatase binding;GO:0019904//…	GO:0000165//MAPK cascade;GO:0000165//MAPK cascade;GO:0000165//MAPK cascade;GO:0002431//Fc receptor mediated stimulatory signaling pathway;GO:0002431//Fc receptor mediated stimulatory signaling pathway;GO:0002431//Fc receptor mediated stimulatory signaling pathway;GO:0006898//receptor-mediated endocytosis;GO:0006898//receptor-mediated endocytosis;GO:0006898//receptor-mediated endocytosis;GO:000695…
ncbi_517097	655	767	725	511	569	653	9.21	9.93	10.17	7.34	8.1	8.91	9.77	8.116666667	-0.267471196	0.005108856	0.055752173	CTCF	transcriptional repressor CTCF [Bos taurus]	-	-	-	-	GO:0005694//chromosome;GO:0005694//chromosome;GO:0005694//chromosome;GO:0005694//chromosome;GO:0005694//chromosome;GO:0005694//chromosome;GO:0005694//chromosome;GO:0005694//chromosome;GO:0005694//chromosome;GO:0031981//nuclear lumen;GO:0031981//nuclear lumen;GO:0031981//nuclear lumen;GO:0031981//nuclear lumen;GO:0031981//nuclear lumen;GO:0031981//nuclear lumen;GO:0031981//nuclear lumen;GO:0031981…	GO:0000975//regulatory region DNA binding;GO:0000975//regulatory region DNA binding;GO:0000975//regulatory region DNA binding;GO:0000975//regulatory region DNA binding;GO:0000975//regulatory region DNA binding;GO:0000975//regulatory region DNA binding;GO:0000975//regulatory region DNA binding;GO:0000975//regulatory region DNA binding;GO:0000975//regulatory region DNA binding;GO:0001071//nucleic a…	GO:0006305//DNA alkylation;GO:0006305//DNA alkylation;GO:0006305//DNA alkylation;GO:0006305//DNA alkylation;GO:0006305//DNA alkylation;GO:0006305//DNA alkylation;GO:0006305//DNA alkylation;GO:0006305//DNA alkylation;GO:0006305//DNA alkylation;GO:0006351//transcription, DNA-templated;GO:0006351//transcription, DNA-templated;GO:0006351//transcription, DNA-templated;GO:0006351//transcription, DNA-te…
ncbi_538551	173	174	225	87	156	141	4.12	4.13	5.9	2.25	3.75	3.64	4.716666667	3.213333333	-0.553697001	0.00512164	0.055841512	EBAG9	receptor-binding cancer antigen expressed on SiSo cells [Bos taurus]	Organismal Systems	Endocrine system	ko04915//Estrogen signaling pathway	K22455	GO:0005924//cell-substrate adherens junction;GO:0005924//cell-substrate adherens junction;GO:0005924//cell-substrate adherens junction;GO:0005924//cell-substrate adherens junction;GO:0005924//cell-substrate adherens junction;GO:0005924//cell-substrate adherens junction;GO:0031224//intrinsic component of membrane;GO:0031224//intrinsic component of membrane;GO:0031224//intrinsic component of membra…	-	GO:0012501//programmed cell death;GO:0012501//programmed cell death;GO:0012501//programmed cell death;GO:0012501//programmed cell death;GO:0012501//programmed cell death;GO:0012501//programmed cell death
ncbi_519789	1778	1893	1918	1283	1681	1663	50.07	48.92	53.98	37.14	48.04	45.77	50.99	43.65	-0.224232684	0.005137191	0.055928276	DYNC1LI2	cytoplasmic dynein 1 light intermediate chain 2 [Bos taurus]	Cellular Processes;Human Diseases;Organismal Systems	Transport and catabolism;Infectious diseases;Excretory system	ko04145//Phagosome;ko05132//Salmonella infection;ko04962//Vasopressin-regulated water reabsorption	K10416;K10416;K10416	GO:0005815//microtubule organizing center;GO:0030286//dynein complex	GO:0003774//motor activity	GO:0007017//microtubule-based process;GO:0051640//organelle localization
ncbi_507996	2142	2708	2569	1955	2094	2143	20.4	23.76	24.52	19.13	20.3	19.91	22.89333333	19.78	-0.210885113	0.005138808	0.055928276	BRPF3	bromodomain and PHD finger-containing protein 3 [Bos taurus]	-	-	-	-	GO:0070775//H3 histone acetyltransferase complex;GO:0070775//H3 histone acetyltransferase complex;GO:0070775//H3 histone acetyltransferase complex;GO:0070775//H3 histone acetyltransferase complex	-	GO:0016573//histone acetylation;GO:0016573//histone acetylation;GO:0016573//histone acetylation;GO:0016573//histone acetylation
ncbi_534576	3914	3922	3814	4177	4946	4804	85	78.74	82.32	95.63	108.05	101.53	82.02	101.7366667	0.310792082	0.005157104	0.056077158	PABPC4	polyadenylate-binding protein 4 [Bos taurus]	Genetic Information Processing;Genetic Information Processing;Genetic Information Processing	Translation;Translation;Folding, sorting and degradation	ko03013//RNA transport;ko03015//mRNA surveillance pathway;ko03018//RNA degradation	K13126;K13126;K13126	GO:0035770//ribonucleoprotein granule;GO:0035770//ribonucleoprotein granule;GO:0035770//ribonucleoprotein granule;GO:0035770//ribonucleoprotein granule;GO:0035770//ribonucleoprotein granule;GO:0035770//ribonucleoprotein granule;GO:0035770//ribonucleoprotein granule;GO:0035770//ribonucleoprotein granule;GO:0035770//ribonucleoprotein granule;GO:0035770//ribonucleoprotein granule;GO:0035770//ribonuc…	GO:0005515//protein binding;GO:0005515//protein binding;GO:0005515//protein binding;GO:0008187//poly-pyrimidine tract binding;GO:0008187//poly-pyrimidine tract binding;GO:0008187//poly-pyrimidine tract binding;GO:0008187//poly-pyrimidine tract binding;GO:0008187//poly-pyrimidine tract binding;GO:0008187//poly-pyrimidine tract binding;GO:0008187//poly-pyrimidine tract binding;GO:0008187//poly-pyri…	GO:0006351//transcription, DNA-templated;GO:0006351//transcription, DNA-templated;GO:0006351//transcription, DNA-templated;GO:0007599//hemostasis;GO:0007599//hemostasis;GO:0010467//gene expression;GO:0010467//gene expression;GO:0016070//RNA metabolic process;GO:0016070//RNA metabolic process
ncbi_514255	967	1067	982	857	786	813	17.23	17.58	17.39	15.7	14.69	14	17.4	14.79666667	-0.233815098	0.005166388	0.056100698	Slc20a1	sodium-dependent phosphate transporter 1 [Bos taurus]	-	-	-	-	GO:0016020//membrane;GO:0016020//membrane	GO:0015291//secondary active transmembrane transporter activity;GO:0015291//secondary active transmembrane transporter activity	GO:0007249//I-kappaB kinase/NF-kappaB signaling;GO:0007249//I-kappaB kinase/NF-kappaB signaling;GO:0015698//inorganic anion transport;GO:0015698//inorganic anion transport
ncbi_787112	210	283	274	351	305	389	2.54	3.16	3.35	4.43	3.78	4.62	3.016666667	4.276666667	0.503531473	0.005168507	0.056100698	PEAR1	platelet endothelial aggregation receptor 1 precursor [Bos taurus]	-	-	-	-	-	-	GO:0006910//phagocytosis, recognition;GO:0006910//phagocytosis, recognition;GO:0006910//phagocytosis, recognition
ncbi_789409	2989	2767	2299	2211	1933	2307	83.74	71.14	64.38	63.69	54.96	63.17	73.08666667	60.60666667	-0.270131739	0.005193311	0.056272702	PRPSAP1	phosphoribosyl pyrophosphate synthase-associated protein 1 [Bos taurus]	-	-	-	-	GO:1990234//transferase complex	GO:0016778//diphosphotransferase activity;GO:0019899//enzyme binding;GO:0030234//enzyme regulator activity	GO:0009117//nucleotide metabolic process;GO:0043549//regulation of kinase activity
MSTRG.11908	154	146	150	105	105	99	6.11	5.33	5.97	4.32	4.27	3.85	5.803333333	4.146666667	-0.484929718	0.005193619	0.056272702	--	-	-	-	-	-	-	-	-
ncbi_535951	5000	5000	4944	2871	4456	4585	25.3	23.23	25.01	14.94	22.89	22.67	24.51333333	20.16666667	-0.281594034	0.005199176	0.056282705	ITGA1	PREDICTED: integrin alpha-1 [Bos taurus]	Environmental Information Processing;Human Diseases;Cellular Processes;Cellular Processes;Organismal Systems;Human Diseases;Environmental Information Processing;Human Diseases;Human Diseases	Signal transduction;Infectious diseases;Cell motility;Cellular community - eukaryotes;Immune system;Cardiovascular diseases;Signaling molecules and interaction;Cardiovascular diseases;Cardiovascular diseases	ko04151//PI3K-Akt signaling pathway;ko05165//Human papillomavirus infection;ko04810//Regulation of actin cytoskeleton;ko04510//Focal adhesion;ko04640//Hematopoietic cell lineage;ko05414//Dilated cardiomyopathy (DCM);ko04512//ECM-receptor interaction;ko05410//Hypertrophic cardiomyopathy (HCM);ko05412//Arrhythmogenic right ventricular cardiomyopathy (ARVC)	K06480;K06480;K06480;K06480;K06480;K06480;K06480;K06480;K06480	GO:0005887//integral component of plasma membrane;GO:0005887//integral component of plasma membrane	GO:0019902//phosphatase binding;GO:0019902//phosphatase binding	GO:0007173//epidermal growth factor receptor signaling pathway;GO:0007173//epidermal growth factor receptor signaling pathway;GO:0008283//cell proliferation;GO:0008283//cell proliferation;GO:0010922//positive regulation of phosphatase activity;GO:0010922//positive regulation of phosphatase activity;GO:0071621//granulocyte chemotaxis;GO:0071621//granulocyte chemotaxis
ncbi_281879	300	367	381	283	256	240	2	2.24	2.54	1.91	1.73	1.56	2.26	1.733333333	-0.38277365	0.00528776	0.057139797	ITPR3	TPA: inositol 1,4,5-trisphosphate receptor type 3 [Bos taurus]	Human Diseases;Human Diseases;Human Diseases;Environmental Information Processing;Organismal Systems;Human Diseases;Environmental Information Processing;Cellular Processes;Human Diseases;Organismal Systems;Cellular Processes;Organismal Systems;Environmental Information Processing;Organismal Systems;Organismal Systems;Organismal Systems;Organismal Systems;Organismal Systems;Cellular Processes;Orga…	Infectious diseases;Infectious diseases;Cancers;Signal transduction;Immune system;Neurodegenerative diseases;Signal transduction;Cell growth and death;Endocrine and metabolic diseases;Endocrine system;Cell growth and death;Nervous system;Signal transduction;Endocrine system;Circulatory system;Nervous system;Immune system;Nervous system;Cell growth and death;Nervous system;Nervous system;Sensory s…	ko05163//Human cytomegalovirus infection;ko05167//Kaposi sarcoma-associated herpesvirus infection;ko05205//Proteoglycans in cancer;ko04020//Calcium signaling pathway;ko04621//NOD-like receptor signaling pathway;ko05010//Alzheimer disease;ko04022//cGMP - PKG signaling pathway;ko04218//Cellular senescence;ko04934//Cushing syndrome;ko04921//Oxytocin signaling pathway;ko04210//Apoptosis;ko04723//Retr…	K04960;K04960;K04960;K04960;K04960;K04960;K04960;K04960;K04960;K04960;K04960;K04960;K04960;K04960;K04960;K04960;K04960;K04960;K04960;K04960;K04960;K04960;K04960;K04960;K04960;K04960;K04960;K04960;K04960;K04960;K04960;K04960;K04960;K04960;K04960;K04960;K04960;K04960;K04960;K04960	GO:0016021//integral component of membrane;GO:0016021//integral component of membrane;GO:0030133//transport vesicle;GO:0030133//transport vesicle;GO:0031981//nuclear lumen;GO:0031981//nuclear lumen;GO:0042175//nuclear outer membrane-endoplasmic reticulum membrane network;GO:0042175//nuclear outer membrane-endoplasmic reticulum membrane network	GO:0005217//intracellular ligand-gated ion channel activity;GO:0005217//intracellular ligand-gated ion channel activity;GO:0005261//cation channel activity;GO:0005261//cation channel activity;GO:0005543//phospholipid binding;GO:0005543//phospholipid binding	GO:0006816//calcium ion transport;GO:0006816//calcium ion transport;GO:0007204//positive regulation of cytosolic calcium ion concentration;GO:0007204//positive regulation of cytosolic calcium ion concentration;GO:0007611//learning or memory;GO:0007611//learning or memory;GO:0010038//response to metal ion;GO:0010038//response to metal ion;GO:0019932//second-messenger-mediated signaling;GO:0019932/…
ncbi_281165	121480	138653	122748	114430	98128	105334	805.39	843.45	813.26	779.71	660.16	682.33	820.7	707.4	-0.214328734	0.005380831	0.057939335	FLNA	filamin-A [Bos taurus]	Environmental Information Processing;Human Diseases;Cellular Processes;Human Diseases	Signal transduction;Cancers;Cellular community - eukaryotes;Infectious diseases	ko04010//MAPK signaling pathway;ko05205//Proteoglycans in cancer;ko04510//Focal adhesion;ko05132//Salmonella infection	K04437;K04437;K04437;K04437	GO:0005856//cytoskeleton;GO:0005856//cytoskeleton;GO:0005856//cytoskeleton;GO:0005856//cytoskeleton;GO:0005856//cytoskeleton;GO:0005856//cytoskeleton;GO:0016020//membrane;GO:0016020//membrane;GO:0016020//membrane;GO:0016020//membrane;GO:0016020//membrane;GO:0016020//membrane;GO:0031988//membrane-bounded vesicle;GO:0031988//membrane-bounded vesicle;GO:0031988//membrane-bounded vesicle;GO:0031988//…	GO:0003779//actin binding;GO:0003779//actin binding;GO:0003779//actin binding;GO:0003779//actin binding;GO:0003779//actin binding;GO:0003779//actin binding;GO:0017048//Rho GTPase binding;GO:0017048//Rho GTPase binding;GO:0017048//Rho GTPase binding;GO:0017048//Rho GTPase binding;GO:0017048//Rho GTPase binding;GO:0017048//Rho GTPase binding;GO:0019901//protein kinase binding;GO:0019901//protein ki…	GO:0007015//actin filament organization;GO:0007015//actin filament organization;GO:0007015//actin filament organization;GO:0007015//actin filament organization;GO:0007015//actin filament organization;GO:0007015//actin filament organization;GO:0007052//mitotic spindle organization;GO:0007052//mitotic spindle organization;GO:0007052//mitotic spindle organization;GO:0007052//mitotic spindle organiza…
ncbi_535231	93	109	107	66	57	74	1.68	1.82	2	1.28	1.05	1.3	1.833333333	1.21	-0.59946207	0.005441743	0.05849151	ERG	transcriptional regulator ERG [Bos taurus]	Human Diseases;Human Diseases	Cancers;Cancers	ko05202//Transcriptional misregulation in cancers;ko05215//Prostate cancer	K09435;K09435	GO:0032991//macromolecular complex;GO:0032991//macromolecular complex;GO:0032991//macromolecular complex;GO:0032991//macromolecular complex;GO:0032991//macromolecular complex;GO:0043231//intracellular membrane-bounded organelle;GO:0043231//intracellular membrane-bounded organelle;GO:0043231//intracellular membrane-bounded organelle;GO:0043231//intracellular membrane-bounded organelle;GO:0043231//…	GO:0001071//nucleic acid binding transcription factor activity;GO:0001071//nucleic acid binding transcription factor activity;GO:0001071//nucleic acid binding transcription factor activity;GO:0001071//nucleic acid binding transcription factor activity;GO:0001071//nucleic acid binding transcription factor activity;GO:0003677//DNA binding;GO:0003677//DNA binding;GO:0003677//DNA binding;GO:0003677//…	GO:0006351//transcription, DNA-templated;GO:0006351//transcription, DNA-templated;GO:0006351//transcription, DNA-templated;GO:0006351//transcription, DNA-templated;GO:0006351//transcription, DNA-templated;GO:0006464//cellular protein modification process;GO:0007154//cell communication;GO:0044707//single-multicellular organism process
ncbi_540426	9423	11154	10515	8131	9347	9195	131.36	142.71	146.52	116.54	132.25	125.28	140.1966667	124.69	-0.169106281	0.005474285	0.058685499	MSN	moesin [Bos taurus]	Cellular Processes;Human Diseases;Cellular Processes;Human Diseases;Organismal Systems	Cell motility;Cancers;Cellular community - eukaryotes;Infectious diseases;Immune system	ko04810//Regulation of actin cytoskeleton;ko05205//Proteoglycans in cancer;ko04530//Tight junction;ko05162//Measles;ko04670//Leukocyte transendothelial migration	K05763;K05763;K05763;K05763;K05763	GO:0005886//plasma membrane;GO:0005902//microvillus;GO:0005924//cell-substrate adherens junction;GO:0031981//nuclear lumen;GO:0031988//membrane-bounded vesicle;GO:0043232//intracellular non-membrane-bounded organelle;GO:0044421//extracellular region part;GO:0044425//membrane part	GO:0003723//RNA binding;GO:0005198//structural molecule activity;GO:0008092//cytoskeletal protein binding;GO:0019900//kinase binding	GO:0001885//endothelial cell development;GO:0002685//regulation of leukocyte migration;GO:0010467//gene expression;GO:0016337//single organismal cell-cell adhesion;GO:0022406//membrane docking
ncbi_530657	10269	10717	8984	12019	11730	12274	62.42	59.64	54.58	74.95	72.01	72.48	58.88	73.14666667	0.31301445	0.005562746	0.059319683	COL6A3	PREDICTED: collagen alpha-3(VI) chain isoform X1 [Bos taurus]	Environmental Information Processing;Human Diseases;Cellular Processes;Organismal Systems;Environmental Information Processing	Signal transduction;Infectious diseases;Cellular community - eukaryotes;Digestive system;Signaling molecules and interaction	ko04151//PI3K-Akt signaling pathway;ko05165//Human papillomavirus infection;ko04510//Focal adhesion;ko04974//Protein digestion and absorption;ko04512//ECM-receptor interaction	K06238;K06238;K06238;K06238;K06238	GO:0005886//plasma membrane;GO:0005886//plasma membrane;GO:0005886//plasma membrane;GO:0005886//plasma membrane;GO:0005886//plasma membrane;GO:0005886//plasma membrane;GO:0044421//extracellular region part;GO:0044421//extracellular region part;GO:0044421//extracellular region part;GO:0044421//extracellular region part;GO:0044421//extracellular region part;GO:0044421//extracellular region part	-	GO:0010466//negative regulation of peptidase activity
ncbi_539163	599	787	679	929	809	887	9.97	12.02	11.3	15.9	13.67	14.43	11.09666667	14.66666667	0.402414653	0.005604131	0.05965624	WISP1	PREDICTED: WNT1-inducible-signaling pathway protein 1 [Bos taurus]	Environmental Information Processing	Signal transduction	ko04310//Wnt signaling pathway	K22471	GO:0044424//intracellular part	GO:0019838//growth factor binding	GO:0016049//cell growth
ncbi_286842	1278	1457	1543	1637	1917	1716	39.15	40.89	47.17	51.49	59.56	51.25	42.40333333	54.1	0.351450914	0.005609124	0.059657116	BASP1	brain acid soluble protein 1 [Bos taurus]	-	-	-	-	GO:0016020//membrane;GO:0016020//membrane;GO:0016020//membrane;GO:0016020//membrane;GO:0016020//membrane;GO:0016020//membrane;GO:0016604//nuclear body;GO:0016604//nuclear body;GO:0016604//nuclear body;GO:0016604//nuclear body;GO:0016604//nuclear body;GO:0016604//nuclear body;GO:0043005//neuron projection;GO:0043005//neuron projection;GO:0043005//neuron projection;GO:0043005//neuron projection;GO:…	GO:0000975//regulatory region DNA binding;GO:0000975//regulatory region DNA binding;GO:0000975//regulatory region DNA binding;GO:0000975//regulatory region DNA binding;GO:0000975//regulatory region DNA binding;GO:0000975//regulatory region DNA binding;GO:0005515//protein binding;GO:0005515//protein binding;GO:0005515//protein binding;GO:0005515//protein binding;GO:0005515//protein binding;GO:0005…	GO:0006351//transcription, DNA-templated;GO:0006351//transcription, DNA-templated;GO:0006351//transcription, DNA-templated;GO:0006351//transcription, DNA-templated;GO:0006351//transcription, DNA-templated;GO:0006351//transcription, DNA-templated;GO:0061318//renal filtration cell differentiation;GO:0061318//renal filtration cell differentiation;GO:0061318//renal filtration cell differentiation;GO:…
ncbi_767932	361	404	421	413	591	564	11.03	11.29	12.81	12.98	18.33	16.83	11.71	16.04666667	0.454532565	0.005632577	0.059854142	AZI2	5-azacytidine-induced protein 2 [Bos taurus]	Organismal Systems	Immune system	ko04622//RIG-I-like receptor signaling pathway	K12651	GO:0016020//membrane;GO:0016020//membrane;GO:0016020//membrane;GO:0016020//membrane;GO:0043231//intracellular membrane-bounded organelle;GO:0043231//intracellular membrane-bounded organelle;GO:0043231//intracellular membrane-bounded organelle	-	GO:0035556//intracellular signal transduction;GO:0035556//intracellular signal transduction;GO:0035556//intracellular signal transduction;GO:0035556//intracellular signal transduction
ncbi_515302	93	102	100	46	68	72	1.47	1.5	1.57	0.76	1.11	1.16	1.513333333	1.01	-0.583374504	0.005637681	0.059856008	WDR76	PREDICTED: WD repeat-containing protein 76 isoform X1 [Bos taurus]	-	-	-	-	-	-	-
ncbi_540076	9	10	7	14	37	25	0.08	0.08	0.06	0.12	0.32	0.21	0.073333333	0.216666667	1.562936194	0.005689799	0.060337539	KIF21A	PREDICTED: kinesin-like protein KIF21A isoform X8 [Bos indicus]	-	-	-	-	GO:0005875//microtubule associated complex	GO:0015631//tubulin binding;GO:0032550//purine ribonucleoside binding	GO:0007017//microtubule-based process
ncbi_519017	814	851	767	1146	886	1081	46.01	44.14	43.33	66.59	50.82	59.71	44.49333333	59.04	0.408103536	0.005693343	0.060337539	APRT	adenine phosphoribosyltransferase [Bos taurus]	Metabolism;Metabolism	Global and overview maps;Nucleotide metabolism	ko01100//Metabolic pathways;ko00230//Purine metabolism	K00759;K00759	GO:0043231//intracellular membrane-bounded organelle	GO:0016763//transferase activity, transferring pentosyl groups;GO:0032550//purine ribonucleoside binding	GO:0006167//AMP biosynthetic process;GO:0043096//purine nucleobase salvage;GO:0044708//single-organism behavior
ncbi_512099	1055	1314	1160	1487	1492	1380	8.79	10.11	9.78	13.93	12.37	10.35	9.56	12.21666667	0.353768174	0.005699495	0.060337539	TBC1D16	TBC1 domain family member 16 [Bos taurus]	-	-	-	-	-	-	-
ncbi_504519	10892	13042	11795	9861	10315	10556	219.79	242.74	238.54	205.52	212.64	209.57	233.69	209.2433333	-0.159414342	0.005703531	0.060337539	CAP1	adenylyl cyclase-associated protein 1 [Bos taurus]	-	-	-	-	GO:0015629//actin cytoskeleton;GO:0015629//actin cytoskeleton;GO:0015629//actin cytoskeleton;GO:0015629//actin cytoskeleton;GO:0015629//actin cytoskeleton;GO:0015629//actin cytoskeleton;GO:0015629//actin cytoskeleton;GO:0016020//membrane;GO:0016020//membrane;GO:0016020//membrane;GO:0016020//membrane;GO:0016020//membrane;GO:0016020//membrane;GO:0016020//membrane	GO:0008092//cytoskeletal protein binding;GO:0008092//cytoskeletal protein binding;GO:0008092//cytoskeletal protein binding;GO:0008092//cytoskeletal protein binding;GO:0008092//cytoskeletal protein binding;GO:0008092//cytoskeletal protein binding;GO:0008092//cytoskeletal protein binding	GO:0006897//endocytosis;GO:0006897//endocytosis;GO:0006897//endocytosis;GO:0006897//endocytosis;GO:0006897//endocytosis;GO:0006897//endocytosis;GO:0006897//endocytosis;GO:0007010//cytoskeleton organization;GO:0007010//cytoskeleton organization;GO:0007010//cytoskeleton organization;GO:0007010//cytoskeleton organization;GO:0007010//cytoskeleton organization;GO:0007010//cytoskeleton organization;GO:…
ncbi_538173	842	1011	844	1224	1009	1173	16.88	18.6	16.91	25.23	20.53	22.98	17.46333333	22.91333333	0.39185839	0.005707874	0.060337539	PGP	glycerol-3-phosphate phosphatase [Bos taurus]	Metabolism;Metabolism;Metabolism	Global and overview maps;Global and overview maps;Carbohydrate metabolism	ko01100//Metabolic pathways;ko01200//Carbon metabolism;ko00630//Glyoxylate and dicarboxylate metabolism	K19269;K19269;K19269	-	GO:0004721//phosphoprotein phosphatase activity	GO:0006470//protein dephosphorylation
ncbi_504724	1293	1334	1295	1633	1507	1637	27.95	27.09	28.74	38.2	33	35.24	27.92666667	35.48	0.345362626	0.005719088	0.060403517	PIGT	GPI transamidase component PIG-T precursor [Bos taurus]	Metabolism;Metabolism	Global and overview maps;Glycan biosynthesis and metabolism	ko01100//Metabolic pathways;ko00563//Glycosylphosphatidylinositol(GPI)-anchor biosynthesis	K05292;K05292	GO:0030176//integral component of endoplasmic reticulum membrane;GO:0030176//integral component of endoplasmic reticulum membrane;GO:0030176//integral component of endoplasmic reticulum membrane;GO:0030176//integral component of endoplasmic reticulum membrane;GO:0030176//integral component of endoplasmic reticulum membrane;GO:0030176//integral component of endoplasmic reticulum membrane	GO:0005488//binding;GO:0005488//binding;GO:0005488//binding;GO:0005488//binding;GO:0005488//binding;GO:0005488//binding;GO:0016787//hydrolase activity;GO:0016787//hydrolase activity;GO:0016787//hydrolase activity;GO:0016787//hydrolase activity;GO:0016787//hydrolase activity;GO:0016787//hydrolase activity	GO:0006497//protein lipidation;GO:0006497//protein lipidation;GO:0006497//protein lipidation;GO:0006497//protein lipidation;GO:0006497//protein lipidation;GO:0006497//protein lipidation;GO:0030154//cell differentiation;GO:0030154//cell differentiation;GO:0030154//cell differentiation;GO:0030154//cell differentiation;GO:0030154//cell differentiation;GO:0030154//cell differentiation;GO:0070997//neu…
ncbi_618250	1643	2442	2320	2802	2619	2721	87.04	118.27	122.59	151.96	140.83	140.51	109.3	144.4333333	0.402110335	0.005731814	0.060407609	S100A14	protein S100-A14 [Bos taurus]	-	-	-	-	GO:0005856//cytoskeleton;GO:0005856//cytoskeleton;GO:0016020//membrane;GO:0016020//membrane;GO:0044444//cytoplasmic part;GO:0044444//cytoplasmic part	GO:0001664//G-protein coupled receptor binding;GO:0001664//G-protein coupled receptor binding	GO:0002224//toll-like receptor signaling pathway;GO:0002224//toll-like receptor signaling pathway;GO:0002237//response to molecule of bacterial origin;GO:0002237//response to molecule of bacterial origin;GO:0002690//positive regulation of leukocyte chemotaxis;GO:0002690//positive regulation of leukocyte chemotaxis;GO:0012501//programmed cell death;GO:0012501//programmed cell death
ncbi_100848134	296	318	239	379	392	368	7.32	7.22	5.91	9.64	9.84	8.89	6.816666667	9.456666667	0.472265307	0.005732834	0.060407609	SLC25A10	PREDICTED: mitochondrial dicarboxylate carrier [Bos taurus]	Organismal Systems	Excretory system	ko04964//Proximal tubule bicarbonate reclamation	K13577	-	-	-
ncbi_100851574	907	773	645	546	640	621	12.41	9.71	8.82	7.68	8.89	8.3	10.31333333	8.29	-0.315066689	0.005739292	0.060407609	RGAG4	PREDICTED: retrotransposon gag domain-containing protein 4 [Bos taurus]	-	-	-	-	-	-	-
ncbi_514231	229	261	217	199	147	151	12.43	13.01	11.78	11.11	8.1	8.01	12.40666667	9.073333333	-0.451410989	0.005739369	0.060407609	ETV2	ETS translocation variant 2 [Bos taurus]	-	-	-	-	-	GO:0003677//DNA binding;GO:0003677//DNA binding	GO:0001568//blood vessel development;GO:0001568//blood vessel development;GO:0001701//in utero embryonic development;GO:0001701//in utero embryonic development;GO:0006366//transcription from RNA polymerase II promoter;GO:0006366//transcription from RNA polymerase II promoter;GO:0007166//cell surface receptor signaling pathway;GO:0007166//cell surface receptor signaling pathway;GO:0007501//mesoder…
ncbi_529115	382	515	444	321	366	353	2.38	2.96	2.77	2.05	2.32	2.15	2.703333333	2.173333333	-0.31482995	0.005748033	0.060446415	HIVEP1	PREDICTED: LOW QUALITY PROTEIN: zinc finger protein 40 [Bos taurus]	-	-	-	-	GO:0043231//intracellular membrane-bounded organelle;GO:0043231//intracellular membrane-bounded organelle;GO:0043231//intracellular membrane-bounded organelle;GO:0043231//intracellular membrane-bounded organelle;GO:0043231//intracellular membrane-bounded organelle;GO:0043231//intracellular membrane-bounded organelle	GO:0003676//nucleic acid binding;GO:0003676//nucleic acid binding;GO:0003676//nucleic acid binding;GO:0003676//nucleic acid binding;GO:0003676//nucleic acid binding;GO:0003676//nucleic acid binding;GO:0043169//cation binding;GO:0043169//cation binding;GO:0043169//cation binding;GO:0043169//cation binding;GO:0043169//cation binding;GO:0043169//cation binding	-
ncbi_539924	554	557	494	687	658	684	12.41	11.47	11.12	15.85	14.97	14.96	11.66666667	15.26	0.387362541	0.005760457	0.0605069	MCM7	DNA replication licensing factor MCM7 [Bos taurus]	Cellular Processes;Genetic Information Processing	Cell growth and death;Replication and repair	ko04110//Cell cycle;ko03030//DNA replication	K02210;K02210	GO:0043231//intracellular membrane-bounded organelle;GO:0043231//intracellular membrane-bounded organelle;GO:0043231//intracellular membrane-bounded organelle;GO:0043234//protein complex;GO:0043234//protein complex;GO:0043234//protein complex	GO:0003678//DNA helicase activity;GO:0003678//DNA helicase activity;GO:0003678//DNA helicase activity;GO:0032550//purine ribonucleoside binding;GO:0032550//purine ribonucleoside binding;GO:0032550//purine ribonucleoside binding;GO:0043566//structure-specific DNA binding;GO:0043566//structure-specific DNA binding;GO:0043566//structure-specific DNA binding	GO:0006261//DNA-dependent DNA replication;GO:0006261//DNA-dependent DNA replication;GO:0006261//DNA-dependent DNA replication;GO:0016310//phosphorylation;GO:0016310//phosphorylation;GO:0016310//phosphorylation;GO:0032392//DNA geometric change;GO:0032392//DNA geometric change;GO:0032392//DNA geometric change;GO:0033554//cellular response to stress;GO:0033554//cellular response to stress;GO:0033554…
ncbi_510995	61	74	54	115	78	118	1.41	1.61	1.21	2.8	1.85	2.7	1.41	2.45	0.797086587	0.005769613	0.0605069	KIFC1	kinesin-like protein KIFC1 [Bos taurus]	-	-	-	-	GO:0005875//microtubule associated complex;GO:0005875//microtubule associated complex;GO:0005875//microtubule associated complex;GO:0005875//microtubule associated complex;GO:0005875//microtubule associated complex;GO:0005875//microtubule associated complex;GO:0005875//microtubule associated complex;GO:0005875//microtubule associated complex	GO:0015631//tubulin binding;GO:0015631//tubulin binding;GO:0015631//tubulin binding;GO:0015631//tubulin binding;GO:0015631//tubulin binding;GO:0015631//tubulin binding;GO:0015631//tubulin binding;GO:0015631//tubulin binding;GO:0032550//purine ribonucleoside binding;GO:0032550//purine ribonucleoside binding;GO:0032550//purine ribonucleoside binding;GO:0032550//purine ribonucleoside binding;GO:0032…	GO:0007017//microtubule-based process;GO:0007017//microtubule-based process;GO:0007017//microtubule-based process;GO:0007017//microtubule-based process;GO:0007017//microtubule-based process;GO:0007017//microtubule-based process;GO:0007017//microtubule-based process;GO:0007017//microtubule-based process
ncbi_506830	94	112	108	135	187	146	2.48	2.72	2.8	3.56	4.98	3.71	2.666666667	4.083333333	0.614709844	0.005770451	0.0605069	MPPE1	metallophosphoesterase 1 [Bos taurus]	-	-	-	-	-	-	-
ncbi_787471	53	71	70	100	105	103	0.57	0.6	0.83	1.14	1.14	0.99	0.666666667	1.09	0.709290636	0.005773711	0.0605069	DUSP22	PREDICTED: dual specificity protein phosphatase 22 isoform X1 [Bos taurus]	-	-	-	-	-	GO:0004721//phosphoprotein phosphatase activity;GO:0004721//phosphoprotein phosphatase activity	GO:0006464//cellular protein modification process;GO:0006464//cellular protein modification process;GO:0007178//transmembrane receptor protein serine/threonine kinase signaling pathway;GO:0007178//transmembrane receptor protein serine/threonine kinase signaling pathway;GO:0007254//JNK cascade;GO:0007254//JNK cascade;GO:0008283//cell proliferation;GO:0008283//cell proliferation
ncbi_539452	583	710	739	468	574	575	5.42	6.38	6.94	4.76	5.68	5.14	6.246666667	5.193333333	-0.26642572	0.005803619	0.060767889	SRGAP1	SLIT-ROBO Rho GTPase-activating protein 1 [Bos taurus]	Organismal Systems	Development	ko04360//Axon guidance	K07526	GO:0044444//cytoplasmic part;GO:0044464//cell part	GO:0017016//Ras GTPase binding;GO:0017016//Ras GTPase binding	GO:0007409//axonogenesis;GO:0048870//cell motility;GO:0048870//cell motility
ncbi_515590	578	391	335	326	264	325	10.64	6.55	6.11	6.15	4.89	5.8	7.766666667	5.613333333	-0.468437816	0.005821214	0.060824914	HSPA12B	heat shock 70 kDa protein 12B [Bos taurus]	-	-	-	-	-	-	-
ncbi_510065	421	433	408	504	510	595	8.55	8.09	8.39	10.47	10.42	11.59	8.343333333	10.82666667	0.375893341	0.005823726	0.060824914	ACOX3	peroxisomal acyl-coenzyme A oxidase 3 [Bos taurus]	Metabolism;Environmental Information Processing;Cellular Processes;Organismal Systems;Metabolism;Metabolism;Metabolism;Metabolism	Global and overview maps;Signal transduction;Transport and catabolism;Endocrine system;Global and overview maps;Lipid metabolism;Lipid metabolism;Lipid metabolism	ko01100//Metabolic pathways;ko04024//cAMP signaling pathway;ko04146//Peroxisome;ko03320//PPAR signaling pathway;ko01212//Fatty acid metabolism;ko00071//Fatty acid degradation;ko00592//alpha-Linolenic acid metabolism;ko01040//Biosynthesis of unsaturated fatty acids	K00232;K00232;K00232;K00232;K00232;K00232;K00232;K00232	GO:0042579//microbody;GO:0042579//microbody;GO:0042579//microbody;GO:0042579//microbody	GO:0000166//nucleotide binding;GO:0000166//nucleotide binding;GO:0000166//nucleotide binding;GO:0000166//nucleotide binding;GO:0005515//protein binding;GO:0005515//protein binding;GO:0005515//protein binding;GO:0005515//protein binding;GO:0016634//oxidoreductase activity, acting on the CH-CH group of donors, oxygen as acceptor;GO:0016634//oxidoreductase activity, acting on the CH-CH group of dono…	GO:0009062//fatty acid catabolic process;GO:0009062//fatty acid catabolic process;GO:0009062//fatty acid catabolic process;GO:0009062//fatty acid catabolic process
ncbi_614775	1923	1977	1923	1283	1702	1811	39.46	40.08	40	27.95	35.69	35.93	39.84666667	33.19	-0.263710413	0.005826033	0.060824914	Sec22b	PREDICTED: vesicle-trafficking protein SEC22b isoform X1 [Bos mutus]	Cellular Processes;Human Diseases;Genetic Information Processing	Transport and catabolism;Infectious diseases;Folding, sorting and degradation	ko04145//Phagosome;ko05134//Legionellosis;ko04130//SNARE interactions in vesicular transport	K08517;K08517;K08517	-	-	-
ncbi_508717	918	722	713	525	651	661	12.06	8.34	8.41	7.62	8.2	8.26	9.603333333	8.026666667	-0.258734268	0.005829096	0.060824914	ABHD2	monoacylglycerol lipase ABHD2 [Bos taurus]	-	-	-	-	GO:0031224//intrinsic component of membrane;GO:0031224//intrinsic component of membrane	GO:0003824//catalytic activity;GO:0003824//catalytic activity	GO:0006950//response to stress;GO:0006950//response to stress;GO:0016477//cell migration;GO:0016477//cell migration;GO:0016477//cell migration
ncbi_404134	3419	3611	3166	2888	2777	2951	85.7	83.04	79.39	74.51	70.71	72.36	82.71	72.52666667	-0.189550224	0.005879906	0.061302433	TMBIM1	protein lifeguard 3 [Bos taurus]	-	-	-	-	GO:0031224//intrinsic component of membrane;GO:0031224//intrinsic component of membrane;GO:0044440//endosomal part;GO:0044440//endosomal part	-	-
ncbi_618456	203	178	189	221	322	260	2.59	2.46	2.68	2.78	4.28	3.92	2.576666667	3.66	0.506337735	0.005896553	0.061423269	ZNF736	PREDICTED: zinc finger protein 271-like isoform X1 [Bos indicus]	-	-	-	-	GO:0044464//cell part	GO:0043169//cation binding	-
ncbi_282069	32	9	2	2	3	2	1.03	0.27	0.06	0.07	0.1	0.06	0.453333333	0.076666667	-2.563900885	0.00589793	1	SFRP5	secreted frizzled-related protein 5 precursor [Bos taurus]	Environmental Information Processing	Signal transduction	ko04310//Wnt signaling pathway	K02222	GO:0044464//cell part	GO:0005515//protein binding	GO:0007399//nervous system development;GO:0008283//cell proliferation;GO:0030178//negative regulation of Wnt signaling pathway;GO:0035411//catenin import into nucleus;GO:0043407//negative regulation of MAP kinase activity;GO:0043491//protein kinase B signaling;GO:0048869//cellular developmental process;GO:2000040//regulation of planar cell polarity pathway involved in axis elongation
ncbi_787596	1511	1544	1577	960	1430	1339	11.51	10.77	11.77	7.29	10.16	9.49	11.35	8.98	-0.337904947	0.005932286	0.061742542	RALGAPB	PREDICTED: ral GTPase-activating protein subunit beta isoform X1 [Bos mutus]	-	-	-	-	-	-	GO:0007264//small GTPase mediated signal transduction;GO:0032880//regulation of protein localization;GO:0043087//regulation of GTPase activity
ncbi_534672	571	732	579	843	775	777	9.45	11.12	9.58	14.35	13.02	12.57	10.05	13.31333333	0.405676331	0.005950445	0.061878517	Fam20c	PREDICTED: extracellular serine/threonine protein kinase FAM20C [Bubalus bubalis]	-	-	-	-	GO:0044421//extracellular region part	GO:0046872//metal ion binding	GO:0001649//osteoblast differentiation;GO:0006793//phosphorus metabolic process;GO:0008543//fibroblast growth factor receptor signaling pathway;GO:0030282//bone mineralization;GO:0030855//epithelial cell differentiation;GO:0034505//tooth mineralization;GO:0036035//osteoclast development;GO:0042475//odontogenesis of dentin-containing tooth
ncbi_282360	214	188	206	112	152	169	2.26	1.84	2.18	1.44	1.44	1.52	2.093333333	1.466666667	-0.513261035	0.005983375	0.062167725	SLC4A4	PREDICTED: electrogenic sodium bicarbonate cotransporter 1 isoform X4 [Bos taurus]	Organismal Systems;Organismal Systems;Organismal Systems	Digestive system;Digestive system;Excretory system	ko04976//Bile secretion;ko04972//Pancreatic secretion;ko04964//Proximal tubule bicarbonate reclamation	K13575;K13575;K13575	GO:0005886//plasma membrane;GO:0005886//plasma membrane;GO:0005886//plasma membrane;GO:0031224//intrinsic component of membrane;GO:0031224//intrinsic component of membrane;GO:0031224//intrinsic component of membrane;GO:0031224//intrinsic component of membrane;GO:0031224//intrinsic component of membrane	GO:0005488//binding;GO:0005488//binding;GO:0005488//binding;GO:0015301//anion:anion antiporter activity;GO:0015301//anion:anion antiporter activity;GO:0015301//anion:anion antiporter activity;GO:0015301//anion:anion antiporter activity;GO:0015301//anion:anion antiporter activity	GO:0015711//organic anion transport;GO:0015711//organic anion transport;GO:0015711//organic anion transport;GO:0015711//organic anion transport;GO:0015711//organic anion transport;GO:0030001//metal ion transport;GO:0030001//metal ion transport;GO:0030001//metal ion transport;GO:0030001//metal ion transport;GO:0030001//metal ion transport
ncbi_505242	262	295	270	213	204	205	7.25	7.48	7.46	6.06	5.72	5.53	7.396666667	5.77	-0.358303943	0.005991558	0.06219954	SLC9A3R1	Na(+)/H(+) exchange regulatory cofactor NHE-RF1 [Bos taurus]	Human Diseases;Cellular Processes;Organismal Systems	Infectious diseases;Cellular community - eukaryotes;Endocrine system	ko05165//Human papillomavirus infection;ko04530//Tight junction;ko04928//Parathyroid hormone synthesis, secretion and action	K13365;K13365;K13365	GO:0005815//microtubule organizing center;GO:0005886//plasma membrane;GO:0005902//microvillus;GO:0005903//brush border;GO:0044441//ciliary part	GO:0016247//channel regulator activity;GO:0019899//enzyme binding;GO:0019904//protein domain specific binding;GO:0031690//adrenergic receptor binding	GO:0001932//regulation of protein phosphorylation;GO:0006869//lipid transport;GO:0007010//cytoskeleton organization;GO:0007189//adenylate cyclase-activating G-protein coupled receptor signaling pathway;GO:0007200//phospholipase C-activating G-protein coupled receptor signaling pathway;GO:0007588//excretion;GO:0008104//protein localization;GO:0008283//cell proliferation;GO:0014065//phosphatidylino…
ncbi_539337	30	44	50	27	8	18	0.55	0.75	0.92	0.51	0.15	0.33	0.74	0.33	-1.165059246	0.006007231	0.062308992	Wnt10b	PREDICTED: protein Wnt-10b [Bos taurus]	Human Diseases;Human Diseases;Human Diseases;Human Diseases;Human Diseases;Environmental Information Processing;Human Diseases;Human Diseases;Environmental Information Processing;Human Diseases;Environmental Information Processing;Cellular Processes;Organismal Systems;Human Diseases	Cancers;Infectious diseases;Infectious diseases;Cancers;Cancers;Signal transduction;Endocrine and metabolic diseases;Cancers;Signal transduction;Cancers;Signal transduction;Cellular community - eukaryotes;Endocrine system;Cancers	ko05200//Pathways in cancer;ko05165//Human papillomavirus infection;ko05166//HTLV-I infection;ko05205//Proteoglycans in cancer;ko05225//Hepatocellular carcinoma;ko04390//Hippo signaling pathway;ko04934//Cushing syndrome;ko05226//Gastric cancer;ko04150//mTOR signaling pathway;ko05224//Breast cancer;ko04310//Wnt signaling pathway;ko04550//Signaling pathways regulating pluripotency of stem cells;ko0…	K01357;K01357;K01357;K01357;K01357;K01357;K01357;K01357;K01357;K01357;K01357;K01357;K01357;K01357	-	-	-
ncbi_282476	1373	1634	1350	2021	1627	1827	47.97	52.4	47.15	72.6	57.7	62.39	49.17333333	64.23	0.385371141	0.006048227	0.062680684	SLC25A1	PREDICTED: tricarboxylate transport protein, mitochondrial [Capra hircus]	-	-	-	-	GO:0019866//organelle inner membrane;GO:0031224//intrinsic component of membrane	-	GO:0044763//single-organism cellular process;GO:0051234//establishment of localization
MSTRG.3232	1628	1141	1176	681	1056	1190	17.78	11.43	12.83	7.64	11.7	12.7	14.01333333	10.68	-0.391888522	0.006072631	0.062838004	PDE5A	PREDICTED: LOW QUALITY PROTEIN: cGMP-specific 3',5'-cyclic phosphodiesterase-like [Bos indicus]	Metabolism;Environmental Information Processing	Nucleotide metabolism;Signal transduction	ko00230//Purine metabolism;ko04022//cGMP - PKG signaling pathway	K13762;K13762	GO:0044444//cytoplasmic part	GO:0004114//3',5'-cyclic-nucleotide phosphodiesterase activity;GO:0030551//cyclic nucleotide binding;GO:0043169//cation binding	GO:0007599//hemostasis;GO:0009154//purine ribonucleotide catabolic process;GO:0010611//regulation of cardiac muscle hypertrophy;GO:0010720//positive regulation of cell development;GO:0030799//regulation of cyclic nucleotide metabolic process;GO:0042129//regulation of T cell proliferation;GO:0043405//regulation of MAP kinase activity;GO:0045822//negative regulation of heart contraction;GO:0090075/…
ncbi_534917	306	315	308	201	246	263	4.07	3.89	4.13	2.77	3.35	3.48	4.03	3.2	-0.332707934	0.006075135	0.062838004	TTI1	PREDICTED: TELO2-interacting protein 1 homolog isoform X1 [Bos taurus]	Environmental Information Processing	Signal transduction	ko04150//mTOR signaling pathway	K20403	GO:0038201//TOR complex;GO:0038201//TOR complex;GO:0038201//TOR complex	-	GO:0031929//TOR signaling;GO:0031929//TOR signaling;GO:0031929//TOR signaling
ncbi_508065	197	198	137	127	119	118	3.85	3.55	2.5	2.44	2.27	2.18	3.3	2.296666667	-0.522924542	0.006078928	0.062838004	ZNF362	zinc finger protein 362 [Bos taurus]	-	-	-	-	-	GO:0043169//cation binding;GO:0043169//cation binding;GO:0043169//cation binding;GO:0043169//cation binding	-
ncbi_616168	69	54	62	30	38	36	1.34	0.96	1.2	0.6	0.75	0.68	1.166666667	0.676666667	-0.785875195	0.006130457	0.063316779	ICAM1	PREDICTED: testicular cell adhesion molecule 1 isoform X1 [Bos taurus]	-	-	-	-	-	-	GO:0098602//single organism cell adhesion;GO:0098602//single organism cell adhesion;GO:0098602//single organism cell adhesion;GO:0098602//single organism cell adhesion;GO:0098602//single organism cell adhesion
ncbi_327685	10503	10865	9594	9105	7887	8812	225.33	213.77	205.67	200.9	172.36	185.51	214.9233333	186.2566667	-0.206530054	0.00614046	0.063350789	ANXA6	annexin A6 [Bos taurus]	-	-	-	-	GO:0048770//pigment granule;GO:0048770//pigment granule;GO:0048770//pigment granule;GO:0048770//pigment granule;GO:0048770//pigment granule;GO:0048770//pigment granule	GO:0005543//phospholipid binding;GO:0005543//phospholipid binding;GO:0005543//phospholipid binding;GO:0005543//phospholipid binding;GO:0005543//phospholipid binding;GO:0005543//phospholipid binding	GO:0006936//muscle contraction;GO:0006936//muscle contraction;GO:0006936//muscle contraction;GO:0006936//muscle contraction;GO:0006936//muscle contraction;GO:0006936//muscle contraction;GO:0070838//divalent metal ion transport;GO:0070838//divalent metal ion transport;GO:0070838//divalent metal ion transport;GO:0070838//divalent metal ion transport;GO:0070838//divalent metal ion transport;GO:00708…
ncbi_515069	525	542	610	602	753	789	30.04	28.46	34.89	35.42	43.73	44.12	31.13	41.09	0.400481754	0.00614905	0.063350789	FKBP3	PREDICTED: peptidyl-prolyl cis-trans isomerase FKBP3 isoform X2 [Ovis aries musimon]	-	-	-	-	GO:0043231//intracellular membrane-bounded organelle	GO:0016859//cis-trans isomerase activity	GO:0044267//cellular protein metabolic process
ncbi_540105	4013	4287	3660	3398	3405	3185	53.13	51.98	48.26	46.36	45.58	41.11	51.12333333	44.35	-0.205047801	0.006149397	0.063350789	FMNL3	formin-like protein 3 [Bos taurus]	-	-	-	-	GO:0044424//intracellular part;GO:0044424//intracellular part;GO:0044424//intracellular part;GO:0044424//intracellular part;GO:0044424//intracellular part;GO:0044424//intracellular part	GO:0017016//Ras GTPase binding;GO:0017016//Ras GTPase binding;GO:0017016//Ras GTPase binding;GO:0017016//Ras GTPase binding;GO:0017016//Ras GTPase binding;GO:0017016//Ras GTPase binding	GO:0007010//cytoskeleton organization;GO:0007010//cytoskeleton organization;GO:0007010//cytoskeleton organization;GO:0007010//cytoskeleton organization;GO:0007010//cytoskeleton organization;GO:0007010//cytoskeleton organization;GO:0022604//regulation of cell morphogenesis;GO:0022604//regulation of cell morphogenesis;GO:0022604//regulation of cell morphogenesis;GO:0022604//regulation of cell morph…
ncbi_404191	250	303	255	208	183	210	3.72	4.17	3.78	3.2	2.73	3.02	3.89	2.983333333	-0.382844974	0.006179579	0.063607095	ANPEP	TPA: aminopeptidase N [Bos taurus]	Metabolism;Organismal Systems;Metabolism;Organismal Systems	Global and overview maps;Immune system;Metabolism of other amino acids;Endocrine system	ko01100//Metabolic pathways;ko04640//Hematopoietic cell lineage;ko00480//Glutathione metabolism;ko04614//Renin-angiotensin system	K11140;K11140;K11140;K11140	GO:0005886//plasma membrane;GO:0005886//plasma membrane;GO:0005886//plasma membrane;GO:0031224//intrinsic component of membrane;GO:0031224//intrinsic component of membrane;GO:0031224//intrinsic component of membrane;GO:0043231//intracellular membrane-bounded organelle;GO:0043231//intracellular membrane-bounded organelle;GO:0043231//intracellular membrane-bounded organelle	GO:0004872//receptor activity;GO:0004872//receptor activity;GO:0004872//receptor activity;GO:0008238//exopeptidase activity;GO:0008238//exopeptidase activity;GO:0008238//exopeptidase activity;GO:0046914//transition metal ion binding;GO:0046914//transition metal ion binding;GO:0046914//transition metal ion binding	GO:0044403//symbiosis, encompassing mutualism through parasitism;GO:0044403//symbiosis, encompassing mutualism through parasitism;GO:0044403//symbiosis, encompassing mutualism through parasitism;GO:0048646//anatomical structure formation involved in morphogenesis;GO:0048646//anatomical structure formation involved in morphogenesis;GO:0048646//anatomical structure formation involved in morphogenes…
ncbi_281875	7227	7898	8065	4940	7082	7045	86.26	88.38	94.29	65.23	81.53	80.36	89.64333333	75.70666667	-0.243775947	0.00618475	0.063607095	ITGAV	PREDICTED: integrin alpha-V isoform X2 [Bison bison bison]	Human Diseases;Environmental Information Processing;Human Diseases;Human Diseases;Cellular Processes;Human Diseases;Cellular Processes;Cellular Processes;Environmental Information Processing;Human Diseases;Organismal Systems;Human Diseases;Human Diseases;Environmental Information Processing;Human Diseases;Human Diseases	Cancers;Signal transduction;Infectious diseases;Infectious diseases;Cell motility;Cancers;Cellular community - eukaryotes;Transport and catabolism;Signaling molecules and interaction;Cardiovascular diseases;Endocrine system;Cancers;Cardiovascular diseases;Signaling molecules and interaction;Cardiovascular diseases;Cardiovascular diseases	ko05200//Pathways in cancer;ko04151//PI3K-Akt signaling pathway;ko05165//Human papillomavirus infection;ko05163//Human cytomegalovirus infection;ko04810//Regulation of actin cytoskeleton;ko05205//Proteoglycans in cancer;ko04510//Focal adhesion;ko04145//Phagosome;ko04514//Cell adhesion molecules (CAMs);ko05418//Fluid shear stress and atherosclerosis;ko04919//Thyroid hormone signaling pathway;ko052…	K06487;K06487;K06487;K06487;K06487;K06487;K06487;K06487;K06487;K06487;K06487;K06487;K06487;K06487;K06487;K06487	GO:0005887//integral component of plasma membrane;GO:0005887//integral component of plasma membrane;GO:0005887//integral component of plasma membrane;GO:0005887//integral component of plasma membrane;GO:0005887//integral component of plasma membrane;GO:0043234//protein complex;GO:0043234//protein complex;GO:0043234//protein complex;GO:0043234//protein complex;GO:0043234//protein complex	GO:0004872//receptor activity;GO:0004872//receptor activity;GO:0004872//receptor activity;GO:0004872//receptor activity;GO:0004872//receptor activity;GO:0005262//calcium channel activity;GO:0005262//calcium channel activity;GO:0005262//calcium channel activity;GO:0005262//calcium channel activity;GO:0005262//calcium channel activity;GO:0005520//insulin-like growth factor binding;GO:0005520//insul…	GO:0000165//MAPK cascade;GO:0000165//MAPK cascade;GO:0000165//MAPK cascade;GO:0000165//MAPK cascade;GO:0000165//MAPK cascade;GO:0001944//vasculature development;GO:0001944//vasculature development;GO:0001944//vasculature development;GO:0001944//vasculature development;GO:0001944//vasculature development;GO:0006869//lipid transport;GO:0006869//lipid transport;GO:0006869//lipid transport;GO:0006869…
ncbi_513877	326	364	356	192	289	303	4.91	5.02	5.35	2.96	4.42	4.44	5.093333333	3.94	-0.370414508	0.006214417	0.063809314	SRBD1	PREDICTED: S1 RNA-binding domain-containing protein 1 isoform X2 [Bos taurus]	-	-	-	-	-	GO:0003676//nucleic acid binding;GO:0003676//nucleic acid binding;GO:0003676//nucleic acid binding;GO:0003676//nucleic acid binding;GO:0016787//hydrolase activity;GO:0016787//hydrolase activity;GO:0016787//hydrolase activity;GO:0016787//hydrolase activity	GO:0006725//cellular aromatic compound metabolic process;GO:0006725//cellular aromatic compound metabolic process;GO:0006725//cellular aromatic compound metabolic process;GO:0006725//cellular aromatic compound metabolic process
ncbi_280726	97	93	59	46	57	42	3.58	3.15	2.18	1.75	2.13	1.51	2.97	1.796666667	-0.725140159	0.00621492	0.063809314	ASS1	argininosuccinate synthase [Bos taurus]	Metabolism;Human Diseases;Metabolism;Metabolism;Metabolism	Global and overview maps;Cardiovascular diseases;Global and overview maps;Amino acid metabolism;Amino acid metabolism	ko01100//Metabolic pathways;ko05418//Fluid shear stress and atherosclerosis;ko01230//Biosynthesis of amino acids;ko00250//Alanine, aspartate and glutamate metabolism;ko00220//Arginine biosynthesis	K01940;K01940;K01940;K01940;K01940	-	GO:0016879//ligase activity, forming carbon-nitrogen bonds;GO:0032550//purine ribonucleoside binding	GO:0006525//arginine metabolic process
ncbi_505485	20	28	22	39	37	69	0.27	0.31	0.34	0.55	0.47	0.89	0.306666667	0.636666667	1.053866872	0.006245446	0.064050766	PLA2G4B	cytosolic phospholipase A2 beta [Bos taurus]	Metabolism;Environmental Information Processing;Environmental Information Processing;Cellular Processes;Organismal Systems;Environmental Information Processing;Organismal Systems;Organismal Systems;Organismal Systems;Organismal Systems;Organismal Systems;Metabolism;Human Diseases;Organismal Systems;Organismal Systems;Metabolism;Organismal Systems;Organismal Systems;Environmental Information Proce…	Global and overview maps;Signal transduction;Signal transduction;Cell growth and death;Endocrine system;Signal transduction;Circulatory system;Immune system;Nervous system;Nervous system;Sensory system;Lipid metabolism;Cancers;Immune system;Endocrine system;Lipid metabolism;Immune system;Nervous system;Signal transduction;Endocrine system;Lipid metabolism;Lipid metabolism;Lipid metabolism	ko01100//Metabolic pathways;ko04010//MAPK signaling pathway;ko04014//Ras signaling pathway;ko04217//Necroptosis;ko04921//Oxytocin signaling pathway;ko04072//Phospholipase D signaling pathway;ko04270//Vascular smooth muscle contraction;ko04611//Platelet activation;ko04726//Serotonergic synapse;ko04724//Glutamatergic synapse;ko04750//Inflammatory mediator regulation of TRP channels;ko00564//Glycero…	K16342;K16342;K16342;K16342;K16342;K16342;K16342;K16342;K16342;K16342;K16342;K16342;K16342;K16342;K16342;K16342;K16342;K16342;K16342;K16342;K16342;K16342;K16342	-	-	GO:0006644//phospholipid metabolic process;GO:0006644//phospholipid metabolic process;GO:0006644//phospholipid metabolic process;GO:0006644//phospholipid metabolic process;GO:0006644//phospholipid metabolic process
ncbi_787675	370	457	394	520	529	511	5.02	5.75	5.46	7.52	7.3	6.99	5.41	7.27	0.42632677	0.006248984	0.064050766	ZNF687	zinc finger protein 687 [Bos taurus]	-	-	-	-	GO:0031981//nuclear lumen;GO:0031981//nuclear lumen;GO:0031981//nuclear lumen	GO:0043169//cation binding;GO:0043169//cation binding;GO:0043169//cation binding	-
ncbi_282874	888	896	918	1140	1078	1108	10.19	9.42	10.33	13.56	12.48	12.05	9.98	12.69666667	0.347338067	0.006262731	0.064137547	EVC	TPA: Ellis van Creveld syndrome protein [Bos taurus]	Environmental Information Processing	Signal transduction	ko04340//Hedgehog signaling pathway	K19605	GO:0042995//cell projection;GO:0042995//cell projection;GO:0042995//cell projection;GO:0042995//cell projection;GO:0042995//cell projection;GO:0042995//cell projection	-	GO:0007224//smoothened signaling pathway;GO:0007224//smoothened signaling pathway;GO:0007224//smoothened signaling pathway;GO:0007224//smoothened signaling pathway;GO:0007224//smoothened signaling pathway;GO:0007224//smoothened signaling pathway
ncbi_514394	1889	2192	1932	2489	2186	2671	92.32	98.32	94.38	125.07	108.43	127.58	95.00666667	120.36	0.341255355	0.006296122	0.064425192	UCHL1	ubiquitin carboxyl-terminal hydrolase isozyme L1 [Bos taurus]	Human Diseases	Neurodegenerative diseases	ko05012//Parkinson disease	K05611	GO:0042175//nuclear outer membrane-endoplasmic reticulum membrane network;GO:0042175//nuclear outer membrane-endoplasmic reticulum membrane network;GO:0043005//neuron projection;GO:0043005//neuron projection;GO:0043231//intracellular membrane-bounded organelle;GO:0043231//intracellular membrane-bounded organelle;GO:0044297//cell body;GO:0044297//cell body;GO:0044444//cytoplasmic part;GO:0044444//…	GO:0004175//endopeptidase activity;GO:0004175//endopeptidase activity;GO:0008238//exopeptidase activity;GO:0008238//exopeptidase activity;GO:0016790//thiolester hydrolase activity;GO:0016790//thiolester hydrolase activity;GO:0019783//ubiquitin-like protein-specific protease activity;GO:0019783//ubiquitin-like protein-specific protease activity;GO:0031690//adrenergic receptor binding;GO:0031690//a…	GO:0007631//feeding behavior;GO:0007631//feeding behavior;GO:0008088//axo-dendritic transport;GO:0008088//axo-dendritic transport;GO:0008344//adult locomotory behavior;GO:0008344//adult locomotory behavior;GO:0019941//modification-dependent protein catabolic process;GO:0019941//modification-dependent protein catabolic process;GO:0043405//regulation of MAP kinase activity;GO:0043405//regulation of…
ncbi_504323	2247	2740	2485	3304	2984	2892	39.37	44.06	43.52	59.52	53.06	49.52	42.31666667	54.03333333	0.352623696	0.006309885	0.064511674	THBS3	PREDICTED: thrombospondin-3 isoform X1 [Bos mutus]	Environmental Information Processing;Human Diseases;Cellular Processes;Cellular Processes;Environmental Information Processing;Human Diseases	Signal transduction;Infectious diseases;Cellular community - eukaryotes;Transport and catabolism;Signaling molecules and interaction;Infectious diseases	ko04151//PI3K-Akt signaling pathway;ko05165//Human papillomavirus infection;ko04510//Focal adhesion;ko04145//Phagosome;ko04512//ECM-receptor interaction;ko05144//Malaria	K04659;K04659;K04659;K04659;K04659;K04659	GO:0044444//cytoplasmic part	GO:0005539//glycosaminoglycan binding;GO:0046872//metal ion binding	GO:0001503//ossification;GO:0022610//biological adhesion;GO:0048705//skeletal system morphogenesis
ncbi_509774	433	489	467	382	341	367	8.78	9.07	9.45	7.95	6.98	7.29	9.1	7.406666667	-0.297042134	0.006333157	0.064695147	RNF19B	E3 ubiquitin-protein ligase RNF19B [Bos taurus]	-	-	-	-	GO:0005764//lysosome;GO:0005764//lysosome	-	GO:0001909//leukocyte mediated cytotoxicity;GO:0001909//leukocyte mediated cytotoxicity;GO:0050663//cytokine secretion;GO:0050663//cytokine secretion
ncbi_613899	832	840	821	1093	951	1060	54.01	49.71	53.02	72.53	62.5	67.14	52.24666667	67.39	0.36719553	0.006349536	0.064807955	UQCRH	cytochrome b-c1 complex subunit 6, mitochondrial [Bos taurus]	Metabolism;Organismal Systems;Human Diseases;Human Diseases;Human Diseases;Human Diseases;Metabolism;Organismal Systems	Global and overview maps;Environmental adaptation;Neurodegenerative diseases;Neurodegenerative diseases;Endocrine and metabolic diseases;Neurodegenerative diseases;Energy metabolism;Circulatory system	ko01100//Metabolic pathways;ko04714//Thermogenesis;ko05016//Huntington disease;ko05010//Alzheimer disease;ko04932//Non-alcoholic fatty liver disease (NAFLD);ko05012//Parkinson disease;ko00190//Oxidative phosphorylation;ko04260//Cardiac muscle contraction	K00416;K00416;K00416;K00416;K00416;K00416;K00416;K00416	GO:0019866//organelle inner membrane;GO:0044425//membrane part	GO:0015078//hydrogen ion transmembrane transporter activity	GO:0015992//proton transport;GO:0022904//respiratory electron transport chain
ncbi_506557	871	903	892	541	781	803	6.22	5.92	6.38	3.98	5.68	5.63	6.173333333	5.096666667	-0.276495692	0.006369995	0.064962183	Pbrm1	PREDICTED: protein polybromo-1 isoform X3 [Bos taurus]	Human Diseases	Cancers	ko05225//Hepatocellular carcinoma	K11757	GO:0000775//chromosome, centromeric region;GO:0000775//chromosome, centromeric region;GO:0000775//chromosome, centromeric region;GO:0000775//chromosome, centromeric region;GO:0000775//chromosome, centromeric region;GO:0000775//chromosome, centromeric region;GO:0000775//chromosome, centromeric region;GO:0005694//chromosome	GO:0003676//nucleic acid binding;GO:0005488//binding;GO:0005488//binding;GO:0005488//binding;GO:0005488//binding;GO:0005488//binding;GO:0005488//binding;GO:0005488//binding;GO:0005488//binding;GO:0005488//binding;GO:0005488//binding;GO:0005488//binding;GO:0005488//binding;GO:0005488//binding;GO:0005488//binding;GO:0005488//binding;GO:0005488//binding;GO:0005488//binding;GO:0005488//binding	GO:0000278//mitotic cell cycle;GO:0006351//transcription, DNA-templated;GO:0008283//cell proliferation;GO:0008283//cell proliferation;GO:0008283//cell proliferation;GO:0008283//cell proliferation;GO:0008283//cell proliferation;GO:0008283//cell proliferation;GO:0008283//cell proliferation;GO:0008283//cell proliferation;GO:0008283//cell proliferation;GO:0008283//cell proliferation;GO:0008283//cell …
ncbi_617040	1015	1104	1064	884	762	948	101.45	101.27	106.31	90.85	77.3	92.61	103.01	86.92	-0.245024318	0.006443612	0.065614032	Ost4	PREDICTED: dolichyl-diphosphooligosaccharide--protein glycosyltransferase subunit 4 [Bos taurus]	-	-	-	-	-	-	-
ncbi_100125919	438	502	330	604	507	591	17.16	18.05	12.92	24.26	20.18	22.56	16.04333333	22.33333333	0.477224672	0.006444718	0.065614032	Npdc1	neural proliferation differentiation and control protein 1 precursor [Bos taurus]	-	-	-	-	-	-	-
ncbi_281036	8946	9819	9406	11414	10596	11370	258.35	260.24	271.52	338.91	310.57	320.92	263.37	323.4666667	0.29652603	0.006454293	0.065656487	CALR	CALR protein [Bos taurus]	Human Diseases;Human Diseases;Cellular Processes;Genetic Information Processing;Human Diseases;Organismal Systems	Infectious diseases;Infectious diseases;Transport and catabolism;Folding, sorting and degradation;Infectious diseases;Immune system	ko05166//HTLV-I infection;ko05163//Human cytomegalovirus infection;ko04145//Phagosome;ko04141//Protein processing in endoplasmic reticulum;ko05142//Chagas disease (American trypanosomiasis);ko04612//Antigen processing and presentation	K08057;K08057;K08057;K08057;K08057;K08057	GO:0005788//endoplasmic reticulum lumen;GO:0005886//plasma membrane;GO:0030176//integral component of endoplasmic reticulum membrane;GO:0030529//intracellular ribonucleoprotein complex;GO:0044421//extracellular region part	GO:0035258//steroid hormone receptor binding;GO:0044389//ubiquitin-like protein ligase binding;GO:0044822//poly(A) RNA binding;GO:0046872//metal ion binding	GO:0002397//MHC class I protein complex assembly;GO:0002690//positive regulation of leukocyte chemotaxis;GO:0006260//DNA replication;GO:0006886//intracellular protein transport;GO:0006909//phagocytosis;GO:0007126//meiotic nuclear division;GO:0007569//cell aging;GO:0008283//cell proliferation;GO:0009968//negative regulation of signal transduction;GO:0010770//positive regulation of cell morphogenes…
ncbi_767990	1398	1423	1490	1149	1242	1237	43.86	40.97	46.72	37.06	39.54	37.93	43.85	38.17666667	-0.199885701	0.006477723	0.06583968	ATXN10	PREDICTED: ataxin-10 [Bos indicus]	-	-	-	-	GO:0043005//neuron projection;GO:0044297//cell body;GO:0044444//cytoplasmic part	-	GO:0030030//cell projection organization;GO:0048731//system development
ncbi_525174	2	5	7	0	0	0	0.03	0.07	0.1	0	0	0	0.066666667	0.001	-6.058893689	0.006509137	1	KIAA1211L	PREDICTED: uncharacterized protein KIAA1211-like homolog isoform X2 [Bos taurus]	-	-	-	-	-	-	-
ncbi_511727	32	44	35	52	80	67	0.58	0.81	0.64	1.05	1.54	1.33	0.676666667	1.306666667	0.949373927	0.006569392	0.066715584	Lrrc49	leucine-rich repeat-containing protein 49 [Bos taurus]	-	-	-	-	-	-	-
ncbi_407772	1	3	6	12	12	20	0.01	0.03	0.07	0.1	0.1	0.33	0.036666667	0.176666667	2.268488836	0.006570074	1	CCR8	PREDICTED: C-C chemokine receptor type 8 isoform X1 [Bos taurus]	Environmental Information Processing;Human Diseases;Human Diseases;Organismal Systems	Signaling molecules and interaction;Cancers;Infectious diseases;Immune system	ko04060//Cytokine-cytokine receptor interaction;ko05203//Viral carcinogenesis;ko05167//Kaposi sarcoma-associated herpesvirus infection;ko04062//Chemokine signaling pathway	K04183;K04183;K04183;K04183	GO:0031224//intrinsic component of membrane;GO:0031224//intrinsic component of membrane;GO:0031224//intrinsic component of membrane;GO:0031224//intrinsic component of membrane;GO:0031224//intrinsic component of membrane;GO:0031224//intrinsic component of membrane;GO:0031224//intrinsic component of membrane;GO:0031224//intrinsic component of membrane;GO:0031224//intrinsic component of membrane;GO:…	GO:0004950//chemokine receptor activity;GO:0004950//chemokine receptor activity;GO:0004950//chemokine receptor activity;GO:0004950//chemokine receptor activity;GO:0004950//chemokine receptor activity;GO:0004950//chemokine receptor activity;GO:0004950//chemokine receptor activity;GO:0004950//chemokine receptor activity;GO:0004950//chemokine receptor activity;GO:0004950//chemokine receptor activity…	GO:0002376//immune system process;GO:0002376//immune system process;GO:0002376//immune system process;GO:0002376//immune system process;GO:0002376//immune system process;GO:0002376//immune system process;GO:0002376//immune system process;GO:0002376//immune system process;GO:0002376//immune system process;GO:0002376//immune system process;GO:0002376//immune system process;GO:0002376//immune system…
ncbi_523239	290	368	345	172	304	252	3.22	5.7	4.19	1.81	2.7	2.48	4.37	2.33	-0.907303325	0.006613872	0.067111184	ZC3HAV1L	zinc finger CCCH-type antiviral protein 1-like [Bos taurus]	-	-	-	-	-	-	-
ncbi_513028	1667	1928	1784	1468	1561	1516	41.2	43.64	44.03	37.31	39.15	36.57	42.95666667	37.67666667	-0.189210716	0.006642195	0.067342323	NAP1L4	PREDICTED: nucleosome assembly protein 1-like 4 isoform X1 [Bos taurus]	-	-	-	-	-	-	GO:0034728//nucleosome organization;GO:0034728//nucleosome organization;GO:0034728//nucleosome organization;GO:0034728//nucleosome organization;GO:0034728//nucleosome organization
ncbi_282078	1581	1355	1340	1000	1241	1244	79.52	62.55	67.37	51.71	63.35	61.15	69.81333333	58.73666667	-0.249241202	0.00665722	0.067411484	SEC11A	PREDICTED: signal peptidase complex catalytic subunit SEC11A [Tupaia chinensis]	Genetic Information Processing	Folding, sorting and degradation	ko03060//Protein export	K13280	GO:0031224//intrinsic component of membrane;GO:0042175//nuclear outer membrane-endoplasmic reticulum membrane network;GO:0043227//membrane-bounded organelle	GO:0070011//peptidase activity, acting on L-amino acid peptides	GO:0006613//cotranslational protein targeting to membrane;GO:0016485//protein processing;GO:0030073//insulin secretion
ncbi_536348	667	867	729	921	900	993	8.51	10.44	9.4	12.56	11.84	12.2	9.45	12.2	0.368494913	0.006665737	0.067411484	NFIX	PREDICTED: nuclear factor 1 X-type isoform X3 [Bos taurus]	-	-	-	-	GO:0043231//intracellular membrane-bounded organelle;GO:0043231//intracellular membrane-bounded organelle;GO:0043231//intracellular membrane-bounded organelle;GO:0043231//intracellular membrane-bounded organelle;GO:0043231//intracellular membrane-bounded organelle;GO:0043231//intracellular membrane-bounded organelle;GO:0043231//intracellular membrane-bounded organelle;GO:0043231//intracellular me…	GO:0000981//RNA polymerase II transcription factor activity, sequence-specific DNA binding;GO:0000981//RNA polymerase II transcription factor activity, sequence-specific DNA binding;GO:0000981//RNA polymerase II transcription factor activity, sequence-specific DNA binding;GO:0000981//RNA polymerase II transcription factor activity, sequence-specific DNA binding;GO:0000981//RNA polymerase II trans…	GO:0006259//DNA metabolic process;GO:0006259//DNA metabolic process;GO:0006259//DNA metabolic process;GO:0006259//DNA metabolic process;GO:0006259//DNA metabolic process;GO:0006259//DNA metabolic process;GO:0006259//DNA metabolic process;GO:0006259//DNA metabolic process;GO:0006366//transcription from RNA polymerase II promoter;GO:0006366//transcription from RNA polymerase II promoter;GO:0006366/…
ncbi_286825	476	465	495	320	387	428	6.76	6.06	7.03	4.67	5.58	5.94	6.616666667	5.396666667	-0.294036022	0.006667898	0.067411484	WDR44	WD repeat-containing protein 44 [Bos taurus]	-	-	-	-	GO:0044440//endosomal part	-	-
ncbi_539679	1209	1283	1439	902	1135	1182	21.78	21.55	25.18	17.24	19.93	20.66	22.83666667	19.27666667	-0.244496483	0.006671217	0.067411484	KPNA1	PREDICTED: importin subunit alpha-5 isoform X1 [Bos taurus]	Human Diseases	Infectious diseases	ko05164//Influenza A	K15042	GO:0043005//neuron projection;GO:0043005//neuron projection;GO:0044424//intracellular part;GO:0044424//intracellular part	GO:0022892//substrate-specific transporter activity;GO:0022892//substrate-specific transporter activity	GO:0006606//protein import into nucleus;GO:0006606//protein import into nucleus
ncbi_512499	234	275	223	320	348	307	5.79	6.44	5.75	8.57	9.19	7.59	5.993333333	8.45	0.495592726	0.006725065	0.067899118	SHARPIN	sharpin [Bos taurus]	Cellular Processes;Organismal Systems	Cell growth and death;Immune system	ko04217//Necroptosis;ko04621//NOD-like receptor signaling pathway	K20894;K20894	GO:0000151//ubiquitin ligase complex;GO:0000151//ubiquitin ligase complex	GO:0043130//ubiquitin binding;GO:0043130//ubiquitin binding;GO:0046914//transition metal ion binding;GO:0046914//transition metal ion binding	GO:0000209//protein polyubiquitination;GO:0000209//protein polyubiquitination;GO:0001959//regulation of cytokine-mediated signaling pathway;GO:0001959//regulation of cytokine-mediated signaling pathway;GO:0006921//cellular component disassembly involved in execution phase of apoptosis;GO:0006921//cellular component disassembly involved in execution phase of apoptosis;GO:0006954//inflammatory resp…
ncbi_516526	658	789	776	463	672	622	3.47	3.82	4.09	2.51	3.6	3.21	3.793333333	3.106666667	-0.288098698	0.006733431	0.067916779	CRYBG3	PREDICTED: very large A-kinase anchor protein [Bos taurus]	-	-	-	-	-	-	-
ncbi_509206	12	9	5	22	17	36	0.18	0.07	0.04	0.38	0.27	0.5	0.096666667	0.383333333	1.987509056	0.006737998	0.067916779	STS	PREDICTED: steryl-sulfatase isoform X1 [Bos taurus]	Metabolism	Lipid metabolism	ko00140//Steroid hormone biosynthesis	K01131	-	GO:0004721//phosphoprotein phosphatase activity;GO:0004721//phosphoprotein phosphatase activity;GO:0004721//phosphoprotein phosphatase activity	GO:0006470//protein dephosphorylation;GO:0006470//protein dephosphorylation;GO:0006470//protein dephosphorylation
ncbi_100270756	806	620	600	392	547	598	41.55	30.07	31.97	24.08	27.1	31.76	34.53	27.64666667	-0.320744788	0.006747474	0.0679559	OCC1	PREDICTED: overexpressed in colon carcinoma 1 protein homolog isoform X2 [Bos taurus]	-	-	-	-	-	-	-
ncbi_507270	6036	6536	5908	8047	7013	7312	540.5	536.67	528.48	740.4	637.25	639.21	535.2166667	672.2866667	0.328953495	0.006766373	0.068089777	RPL29	60S ribosomal protein L29 [Bos taurus]	Genetic Information Processing	Translation	ko03010//Ribosome	K02905	GO:0015934//large ribosomal subunit;GO:0015934//large ribosomal subunit	-	GO:0010467//gene expression;GO:0010467//gene expression
ncbi_327676	12	15	6	27	30	27	0.56	0.66	0.3	1.04	1.12	1.1	0.506666667	1.086666667	1.100800641	0.006788533	0.068256225	ARHGDIB	rho GDP-dissociation inhibitor 2 [Bos taurus]	Organismal Systems;Organismal Systems	Nervous system;Excretory system	ko04722//Neurotrophin signaling pathway;ko04962//Vasopressin-regulated water reabsorption	K12462;K12462	GO:0044424//intracellular part;GO:0044424//intracellular part	GO:0008047//enzyme activator activity;GO:0008047//enzyme activator activity	GO:0019222//regulation of metabolic process;GO:0019222//regulation of metabolic process
ncbi_530435	16	18	13	41	29	35	0.25	0.26	0.2	0.65	0.46	0.53	0.236666667	0.546666667	1.207804885	0.006818543	0.068501263	Kif17	kinesin-like protein KIF17 [Bos taurus]	-	-	-	-	GO:0005875//microtubule associated complex	GO:0003774//motor activity;GO:0015631//tubulin binding;GO:0032550//purine ribonucleoside binding	GO:0006810//transport;GO:0007017//microtubule-based process;GO:0008104//protein localization
ncbi_404142	7415	7583	7117	9090	8286	9011	655.77	615.49	629.16	826.55	743.75	778.87	633.4733333	783.0566667	0.305832824	0.006881434	0.069075944	RPL18A	60S ribosomal protein L18a [Homo sapiens]	Genetic Information Processing	Translation	ko03010//Ribosome	K02882	GO:0015934//large ribosomal subunit	GO:0003723//RNA binding;GO:0005198//structural molecule activity	GO:0000956//nuclear-transcribed mRNA catabolic process;GO:0006412//translation;GO:0006613//cotranslational protein targeting to membrane;GO:0019080//viral gene expression
ncbi_534697	1491	1616	1539	1172	1428	1296	26.19	25.96	27.02	21.13	25.5	22.24	26.39	22.95666667	-0.201078174	0.006919419	0.069399886	KLHL7	kelch-like protein 7 [Bos taurus]	-	-	-	-	GO:0016020//membrane;GO:0016020//membrane;GO:0016020//membrane;GO:0016020//membrane;GO:0031461//cullin-RING ubiquitin ligase complex;GO:0031461//cullin-RING ubiquitin ligase complex;GO:0031461//cullin-RING ubiquitin ligase complex;GO:0031461//cullin-RING ubiquitin ligase complex;GO:0031981//nuclear lumen;GO:0031981//nuclear lumen;GO:0031981//nuclear lumen;GO:0031981//nuclear lumen	GO:0046983//protein dimerization activity;GO:0046983//protein dimerization activity;GO:0046983//protein dimerization activity;GO:0046983//protein dimerization activity	GO:0032446//protein modification by small protein conjugation
ncbi_281613	1062	1070	1035	748	892	981	16.22	15	15.8	11.73	13.82	14.62	15.67333333	13.39	-0.227156078	0.006937447	0.069523289	AK3	GTP:AMP phosphotransferase AK3, mitochondrial [Bos taurus]	Metabolism	Nucleotide metabolism	ko00230//Purine metabolism	K00944	GO:0044429//mitochondrial part;GO:0044429//mitochondrial part;GO:0044429//mitochondrial part;GO:0044429//mitochondrial part;GO:0044429//mitochondrial part;GO:0044429//mitochondrial part	GO:0016301//kinase activity;GO:0016301//kinase activity;GO:0016301//kinase activity;GO:0016301//kinase activity;GO:0016301//kinase activity;GO:0016301//kinase activity;GO:0016776//phosphotransferase activity, phosphate group as acceptor;GO:0016776//phosphotransferase activity, phosphate group as acceptor;GO:0016776//phosphotransferase activity, phosphate group as acceptor;GO:0016776//phosphotrans…	GO:0009150//purine ribonucleotide metabolic process;GO:0009150//purine ribonucleotide metabolic process;GO:0009150//purine ribonucleotide metabolic process;GO:0009150//purine ribonucleotide metabolic process;GO:0009150//purine ribonucleotide metabolic process;GO:0009150//purine ribonucleotide metabolic process;GO:0009208//pyrimidine ribonucleoside triphosphate metabolic process;GO:0009208//pyrimi…
ncbi_520918	268	275	273	115	254	194	6.93	6.48	5.99	2.89	6	3.88	6.466666667	4.256666667	-0.603298127	0.006981911	0.069911206	SLC35A3	PREDICTED: UDP-N-acetylglucosamine transporter isoform X1 [Capra hircus]	-	-	-	-	GO:0031224//intrinsic component of membrane;GO:0031224//intrinsic component of membrane;GO:0031224//intrinsic component of membrane;GO:0031224//intrinsic component of membrane;GO:0031224//intrinsic component of membrane;GO:0031224//intrinsic component of membrane	GO:0005402//cation:sugar symporter activity;GO:0005402//cation:sugar symporter activity;GO:0005402//cation:sugar symporter activity;GO:0005402//cation:sugar symporter activity;GO:0005402//cation:sugar symporter activity;GO:0005402//cation:sugar symporter activity;GO:0015215//nucleotide transmembrane transporter activity;GO:0015215//nucleotide transmembrane transporter activity;GO:0015215//nucleot…	GO:0006818//hydrogen transport;GO:0006818//hydrogen transport;GO:0006862//nucleotide transport;GO:0006862//nucleotide transport;GO:0015711//organic anion transport;GO:0015711//organic anion transport;GO:0015711//organic anion transport;GO:0015711//organic anion transport;GO:0015711//organic anion transport;GO:0015711//organic anion transport
ncbi_784605	718	840	803	681	594	616	14.14	15	15.61	13.47	11.65	11.74	14.91666667	12.28666667	-0.279831611	0.006999992	0.070007507	ADAM15	disintegrin and metalloproteinase domain-containing protein 15 precursor [Bos taurus]	-	-	-	-	-	GO:0019904//protein domain specific binding;GO:0019904//protein domain specific binding;GO:0019904//protein domain specific binding;GO:0019904//protein domain specific binding;GO:0019904//protein domain specific binding;GO:0019904//protein domain specific binding;GO:0019904//protein domain specific binding;GO:0019904//protein domain specific binding;GO:0019904//protein domain specific binding;GO:…	GO:0001837//epithelial to mesenchymal transition;GO:0001837//epithelial to mesenchymal transition;GO:0001837//epithelial to mesenchymal transition;GO:0001837//epithelial to mesenchymal transition;GO:0001837//epithelial to mesenchymal transition;GO:0001837//epithelial to mesenchymal transition;GO:0001837//epithelial to mesenchymal transition;GO:0001837//epithelial to mesenchymal transition;GO:0001…
ncbi_616564	1126	1033	942	760	830	941	35.45	30.03	29.65	24.79	26.09	28.62	31.71	26.5	-0.258945518	0.007003056	0.070007507	SSBP2	PREDICTED: single-stranded DNA-binding protein 2-like isoform X1 [Mustela putorius furo]	-	-	-	-	GO:0043231//intracellular membrane-bounded organelle;GO:0043231//intracellular membrane-bounded organelle;GO:0043231//intracellular membrane-bounded organelle;GO:0043231//intracellular membrane-bounded organelle;GO:0043231//intracellular membrane-bounded organelle	GO:0043566//structure-specific DNA binding;GO:0043566//structure-specific DNA binding;GO:0043566//structure-specific DNA binding;GO:0043566//structure-specific DNA binding;GO:0043566//structure-specific DNA binding	GO:0006351//transcription, DNA-templated;GO:0006351//transcription, DNA-templated;GO:0006351//transcription, DNA-templated;GO:0006351//transcription, DNA-templated;GO:0006351//transcription, DNA-templated
ncbi_618766	220	295	266	390	334	328	6.95	8.54	8.43	12.61	10.73	10.16	7.973333333	11.16666667	0.485943706	0.007049115	0.070409992	C8orf82	UPF0598 protein C8orf82 homolog precursor [Bos taurus]	-	-	-	-	-	-	-
ncbi_100140337	786	743	779	403	725	625	9.59	8.32	9.5	5.06	8.98	7.46	9.136666667	7.166666667	-0.350365668	0.007091539	0.070775536	SMIM13	small integral membrane protein 13 [Bos taurus]	-	-	-	-	-	-	-
ncbi_497030	414	418	424	613	503	518	9.02	8.25	9.09	13.74	11.2	11.02	8.786666667	11.98666667	0.448042651	0.007102332	0.070825061	POMGNT2	protein O-linked-mannose beta-1,4-N-acetylglucosaminyltransferase 2 precursor [Bos taurus]	Metabolism;Metabolism	Global and overview maps;Glycan biosynthesis and metabolism	ko01100//Metabolic pathways;ko00515//Mannose type O-glycan biosyntheis	K18207;K18207	-	GO:0008194//UDP-glycosyltransferase activity;GO:0008194//UDP-glycosyltransferase activity	GO:0006486//protein glycosylation;GO:0006486//protein glycosylation
ncbi_617196	1373	1084	1021	389	800	766	23.35	18.12	16.81	7.81	13.08	12.55	19.42666667	11.14666667	-0.80142603	0.007108533	0.070828747	SLC26A7	anion exchange transporter [Bos taurus]	Organismal Systems	Digestive system	ko04971//Gastric acid secretion	K13962	GO:0005886//plasma membrane;GO:0005886//plasma membrane;GO:0005886//plasma membrane;GO:0005886//plasma membrane;GO:0031224//intrinsic component of membrane;GO:0031224//intrinsic component of membrane;GO:0031224//intrinsic component of membrane;GO:0031224//intrinsic component of membrane;GO:0043231//intracellular membrane-bounded organelle;GO:0043231//intracellular membrane-bounded organelle;GO:00…	GO:0005253//anion channel activity;GO:0005253//anion channel activity;GO:0005253//anion channel activity;GO:0005253//anion channel activity;GO:0005310//dicarboxylic acid transmembrane transporter activity;GO:0005310//dicarboxylic acid transmembrane transporter activity;GO:0005310//dicarboxylic acid transmembrane transporter activity;GO:0005310//dicarboxylic acid transmembrane transporter activity…	GO:0006821//chloride transport;GO:0006821//chloride transport;GO:0006821//chloride transport;GO:0006835//dicarboxylic acid transport;GO:0006835//dicarboxylic acid transport;GO:0006835//dicarboxylic acid transport;GO:0008272//sulfate transport;GO:0008272//sulfate transport;GO:0008272//sulfate transport;GO:0008272//sulfate transport
ncbi_505721	343	368	313	488	385	477	4.26	4.19	3.89	6.27	4.86	5.8	4.113333333	5.643333333	0.456239579	0.007134054	0.071024769	RTEL1	PREDICTED: regulator of telomere elongation helicase 1 isoform X1 [Bison bison bison]	-	-	-	-	GO:0043231//intracellular membrane-bounded organelle;GO:0043231//intracellular membrane-bounded organelle;GO:0043231//intracellular membrane-bounded organelle;GO:0043231//intracellular membrane-bounded organelle;GO:0043231//intracellular membrane-bounded organelle;GO:0043231//intracellular membrane-bounded organelle	GO:0003676//nucleic acid binding;GO:0003676//nucleic acid binding;GO:0003676//nucleic acid binding;GO:0003676//nucleic acid binding;GO:0003676//nucleic acid binding;GO:0003676//nucleic acid binding;GO:0003678//DNA helicase activity;GO:0003678//DNA helicase activity;GO:0003678//DNA helicase activity;GO:0003678//DNA helicase activity;GO:0003678//DNA helicase activity;GO:0003678//DNA helicase activi…	GO:0000018//regulation of DNA recombination;GO:0000018//regulation of DNA recombination;GO:0000018//regulation of DNA recombination;GO:0000018//regulation of DNA recombination;GO:0000018//regulation of DNA recombination;GO:0000018//regulation of DNA recombination;GO:0032392//DNA geometric change;GO:0032392//DNA geometric change;GO:0032392//DNA geometric change;GO:0032392//DNA geometric change;GO:…
ncbi_512817	3411	3678	3092	2983	2663	2796	63.4	62.74	57.45	57	50.23	50.79	61.19666667	52.67333333	-0.216380312	0.007155048	0.071175442	ARHGAP1	rho GTPase-activating protein 1 [Bos taurus]	-	-	-	-	GO:0016020//membrane;GO:0016020//membrane;GO:0016020//membrane;GO:0043227//membrane-bounded organelle;GO:0043227//membrane-bounded organelle;GO:0043227//membrane-bounded organelle	-	GO:0035556//intracellular signal transduction;GO:0035556//intracellular signal transduction;GO:0035556//intracellular signal transduction
ncbi_525888	0	1	2	6	9	12	0	0.01	0.03	0.09	0.13	0.17	0.013333333	0.13	3.285402219	0.007214069	1	TOX	thymocyte selection-associated high mobility group box protein TOX [Bos taurus]	-	-	-	-	-	-	-
ncbi_326602	10877	11818	10949	15764	12129	13752	1111.25	1108.08	1118.16	1655.92	1257.69	1373.2	1112.496667	1428.936667	0.361140961	0.007235333	0.071915183	Rps18	PREDICTED: 40S ribosomal protein S18 [Nomascus leucogenys]	Genetic Information Processing	Translation	ko03010//Ribosome	K02964	-	-	-
ncbi_281102	4545	5463	4522	6588	5474	5827	345.56	381.2	343.67	515	422.41	433	356.81	456.8033333	0.356417129	0.007241614	0.07191876	CST3	Cystatin-C, partial [Bos mutus]	Organismal Systems	Digestive system	ko04970//Salivary secretion	K13899	-	GO:0004857//enzyme inhibitor activity	GO:0010466//negative regulation of peptidase activity
ncbi_508293	254	302	265	148	226	231	4.14	4.84	4.53	2.68	3.91	3.81	4.503333333	3.466666667	-0.377444146	0.007289896	0.072285411	MOSPD2	motile sperm domain-containing protein 2 [Bos taurus]	-	-	-	-	-	-	-
ncbi_538532	871	969	959	694	783	848	11.87	12.03	13.09	9.73	10.94	11.27	12.33	10.64666667	-0.211770988	0.007295072	0.072285411	GOLIM4	Golgi integral membrane protein 4 [Bos taurus]	-	-	-	-	GO:0043231//intracellular membrane-bounded organelle;GO:0043231//intracellular membrane-bounded organelle;GO:0043231//intracellular membrane-bounded organelle;GO:0043231//intracellular membrane-bounded organelle;GO:0043231//intracellular membrane-bounded organelle	-	-
ncbi_510230	762	798	810	939	898	1091	11.21	10.79	11.92	14.2	13.39	15.69	11.30666667	14.42666667	0.351564329	0.007300202	0.072285411	PPP4R1	PREDICTED: serine/threonine-protein phosphatase 4 regulatory subunit 1 isoform X1 [Bos taurus]	-	-	-	-	-	-	-
ncbi_519739	354	383	332	186	324	280	10.03	9.47	8.18	5.51	8.6	6.88	9.226666667	6.996666667	-0.399141776	0.007302338	0.072285411	AGPAT9	glycerol-3-phosphate acyltransferase 3 [Bos taurus]	Metabolism;Metabolism;Metabolism	Global and overview maps;Lipid metabolism;Lipid metabolism	ko01100//Metabolic pathways;ko00564//Glycerophospholipid metabolism;ko00561//Glycerolipid metabolism	K13506;K13506;K13506	GO:0042175//nuclear outer membrane-endoplasmic reticulum membrane network;GO:0042175//nuclear outer membrane-endoplasmic reticulum membrane network;GO:0042175//nuclear outer membrane-endoplasmic reticulum membrane network;GO:0042175//nuclear outer membrane-endoplasmic reticulum membrane network;GO:0042175//nuclear outer membrane-endoplasmic reticulum membrane network;GO:0042175//nuclear outer mem…	GO:0016740//transferase activity;GO:0016740//transferase activity;GO:0016740//transferase activity;GO:0016740//transferase activity;GO:0016740//transferase activity;GO:0016740//transferase activity;GO:0016740//transferase activity	GO:0031929//TOR signaling;GO:0031929//TOR signaling;GO:0031929//TOR signaling;GO:0031929//TOR signaling;GO:0031929//TOR signaling;GO:0031929//TOR signaling;GO:0031929//TOR signaling
ncbi_101906870	981	1186	1047	935	806	858	14.24	15.81	15.17	13.98	11.93	12.19	15.07333333	12.7	-0.247169994	0.007317093	0.072372485	HIRA	PREDICTED: protein HIRA isoform X2 [Bos taurus]	-	-	-	-	GO:0000785//chromatin;GO:0000785//chromatin;GO:0000785//chromatin;GO:0043231//intracellular membrane-bounded organelle;GO:0043231//intracellular membrane-bounded organelle;GO:0043231//intracellular membrane-bounded organelle	GO:0005488//binding;GO:0005488//binding;GO:0005488//binding;GO:0005488//binding;GO:0005488//binding;GO:0005488//binding	GO:0001503//ossification;GO:0001503//ossification;GO:0001503//ossification;GO:0001503//ossification;GO:0001503//ossification;GO:0001503//ossification;GO:0006325//chromatin organization;GO:0006325//chromatin organization;GO:0006325//chromatin organization;GO:0006325//chromatin organization;GO:0006325//chromatin organization;GO:0006325//chromatin organization;GO:0006351//transcription, DNA-template…
ncbi_536435	1648	1831	1668	1403	1498	1469	43.51	44.53	44.04	38.2	40.14	37.96	44.02666667	38.76666667	-0.183560929	0.007351312	0.072651775	SUMF1	sulfatase-modifying factor 1 precursor [Bos taurus]	Cellular Processes	Transport and catabolism	ko04142//Lysosome	K13444	-	GO:0003824//catalytic activity;GO:0003824//catalytic activity;GO:0043169//cation binding;GO:0043169//cation binding;GO:0046983//protein dimerization activity;GO:0046983//protein dimerization activity	-
ncbi_521039	1321	1504	1493	1063	1335	1184	21.82	22.23	24.78	18.07	22.42	18.92	22.94333333	19.80333333	-0.212331721	0.007366619	0.07272351	CDH8	cadherin-8 precursor [Bos taurus]	-	-	-	-	GO:0031224//intrinsic component of membrane;GO:0031224//intrinsic component of membrane;GO:0033267//axon part;GO:0033267//axon part;GO:0044420//extracellular matrix component;GO:0044420//extracellular matrix component	-	GO:0006950//response to stress;GO:0006950//response to stress;GO:0007270//neuron-neuron synaptic transmission;GO:0007270//neuron-neuron synaptic transmission;GO:0022607//cellular component assembly;GO:0045216//cell-cell junction organization;GO:0098609//cell-cell adhesion;GO:0098609//cell-cell adhesion
ncbi_282093	7159	12937	9607	7919	6562	8133	366.06	607.11	491.03	416.32	340.54	406.44	488.0666667	387.7666667	-0.331889432	0.007370545	0.07272351	TIMP2	TPA: metalloproteinase inhibitor 2 precursor [Bos taurus]	-	-	-	-	GO:0005578//proteinaceous extracellular matrix;GO:0043005//neuron projection;GO:0043231//intracellular membrane-bounded organelle;GO:0044297//cell body	GO:0004866//endopeptidase inhibitor activity;GO:0005102//receptor binding;GO:0043169//cation binding	GO:0000165//MAPK cascade;GO:0000278//mitotic cell cycle;GO:0008283//cell proliferation;GO:0010033//response to organic substance;GO:0010466//negative regulation of peptidase activity;GO:0030182//neuron differentiation;GO:0030819//positive regulation of cAMP biosynthetic process;GO:0032486//Rap protein signal transduction;GO:0044093//positive regulation of molecular function;GO:0048232//male gamet…
ncbi_506953	147	208	124	119	99	99	1.97	2.56	1.66	1.64	1.35	1.29	2.063333333	1.426666667	-0.532328613	0.007417704	0.073129411	ITGA7	integrin alpha-7 [Bos taurus]	Environmental Information Processing;Human Diseases;Cellular Processes;Cellular Processes;Human Diseases;Environmental Information Processing;Human Diseases;Human Diseases	Signal transduction;Infectious diseases;Cell motility;Cellular community - eukaryotes;Cardiovascular diseases;Signaling molecules and interaction;Cardiovascular diseases;Cardiovascular diseases	ko04151//PI3K-Akt signaling pathway;ko05165//Human papillomavirus infection;ko04810//Regulation of actin cytoskeleton;ko04510//Focal adhesion;ko05414//Dilated cardiomyopathy (DCM);ko04512//ECM-receptor interaction;ko05410//Hypertrophic cardiomyopathy (HCM);ko05412//Arrhythmogenic right ventricular cardiomyopathy (ARVC)	K06583;K06583;K06583;K06583;K06583;K06583;K06583;K06583	GO:0005924//cell-substrate adherens junction;GO:0005924//cell-substrate adherens junction;GO:0005924//cell-substrate adherens junction;GO:0005924//cell-substrate adherens junction;GO:0005924//cell-substrate adherens junction;GO:0005924//cell-substrate adherens junction;GO:0008305//integrin complex;GO:0008305//integrin complex;GO:0008305//integrin complex;GO:0008305//integrin complex;GO:0008305//i…	GO:0005102//receptor binding;GO:0005515//protein binding;GO:0005515//protein binding;GO:0005515//protein binding;GO:0005515//protein binding;GO:0005515//protein binding;GO:0043169//cation binding;GO:0046983//protein dimerization activity	GO:0001568//blood vessel development;GO:0001568//blood vessel development;GO:0001568//blood vessel development;GO:0001568//blood vessel development;GO:0001568//blood vessel development;GO:0001568//blood vessel development;GO:0007166//cell surface receptor signaling pathway;GO:0007166//cell surface receptor signaling pathway;GO:0007166//cell surface receptor signaling pathway;GO:0007166//cell surf…
ncbi_618021	371	443	384	291	323	330	16.47	18.06	17.07	13.27	14.59	14.23	17.2	14.03	-0.293893556	0.007448758	0.073376005	LCMT1	leucine carboxyl methyltransferase 1 [Bos taurus]	-	-	-	-	-	GO:0005488//binding;GO:0051998//protein carboxyl O-methyltransferase activity	GO:0006461//protein complex assembly;GO:0006461//protein complex assembly;GO:0006479//protein methylation;GO:0006915//apoptotic process;GO:0006915//apoptotic process;GO:0007346//regulation of mitotic cell cycle;GO:0007346//regulation of mitotic cell cycle;GO:0008152//metabolic process
ncbi_511802	400	489	478	267	385	400	5.23	6.33	6.48	3.83	5.16	4.75	6.013333333	4.58	-0.392817334	0.007459404	0.073421328	CDK19	cyclin-dependent kinase 19 [Bos taurus]	-	-	-	-	-	GO:0004674//protein serine/threonine kinase activity;GO:0004674//protein serine/threonine kinase activity;GO:0032550//purine ribonucleoside binding;GO:0032550//purine ribonucleoside binding;GO:0032550//purine ribonucleoside binding;GO:0032550//purine ribonucleoside binding	GO:0006464//cellular protein modification process;GO:0006464//cellular protein modification process;GO:0006796//phosphate-containing compound metabolic process;GO:0006796//phosphate-containing compound metabolic process;GO:0044763//single-organism cellular process;GO:0044763//single-organism cellular process
ncbi_100337161	3973	3840	3574	2611	3471	3423	27.64	24.69	24.88	18.43	24.26	22.98	25.73666667	21.89	-0.233553258	0.007504938	0.073809695	KIF1B	PREDICTED: kinesin-like protein KIF1B isoform X9 [Bos taurus]	-	-	-	-	GO:0005875//microtubule associated complex;GO:0005875//microtubule associated complex;GO:0005875//microtubule associated complex;GO:0005875//microtubule associated complex;GO:0005875//microtubule associated complex;GO:0005875//microtubule associated complex;GO:0005875//microtubule associated complex;GO:0005875//microtubule associated complex;GO:0005875//microtubule associated complex;GO:0005875//…	GO:0015631//tubulin binding;GO:0015631//tubulin binding;GO:0015631//tubulin binding;GO:0015631//tubulin binding;GO:0015631//tubulin binding;GO:0015631//tubulin binding;GO:0015631//tubulin binding;GO:0015631//tubulin binding;GO:0015631//tubulin binding;GO:0015631//tubulin binding;GO:0015631//tubulin binding;GO:0017111//nucleoside-triphosphatase activity;GO:0017111//nucleoside-triphosphatase activi…	GO:0007268//synaptic transmission;GO:0007268//synaptic transmission;GO:0007268//synaptic transmission;GO:0007268//synaptic transmission;GO:0007268//synaptic transmission;GO:0007268//synaptic transmission;GO:0007268//synaptic transmission;GO:0007268//synaptic transmission;GO:0007268//synaptic transmission;GO:0007268//synaptic transmission;GO:0007268//synaptic transmission;GO:0008088//axo-dendritic…
ncbi_767847	1506	1663	1445	1935	1732	1940	35.9	36.38	34.43	47.42	41.9	45.19	35.57	44.83666667	0.334018052	0.007513137	0.073830554	PMPCA	mitochondrial-processing peptidase subunit alpha precursor [Bos taurus]	-	-	-	-	GO:0019866//organelle inner membrane;GO:0044421//extracellular region part;GO:0044429//mitochondrial part	GO:0004175//endopeptidase activity;GO:0043169//cation binding	GO:0006605//protein targeting;GO:0016485//protein processing
ncbi_768226	10075	11358	10359	9471	8592	8769	247.63	255.82	254.05	239.62	214.63	210.48	252.5	221.5766667	-0.188477423	0.007542614	0.0740603	Zyx	zyxin [Bos taurus]	Cellular Processes	Cellular community - eukaryotes	ko04510//Focal adhesion	K06273	GO:0005911//cell-cell junction;GO:0005911//cell-cell junction;GO:0005911//cell-cell junction;GO:0005924//cell-substrate adherens junction;GO:0005924//cell-substrate adherens junction;GO:0005924//cell-substrate adherens junction;GO:0044424//intracellular part;GO:0044424//intracellular part;GO:0044424//intracellular part	GO:0046914//transition metal ion binding;GO:0046914//transition metal ion binding;GO:0046914//transition metal ion binding	-
ncbi_539691	97	136	115	165	153	184	2.25	2.82	2.73	3.95	3.51	4.13	2.6	3.863333333	0.571334537	0.007552284	0.074092551	RTKN	PREDICTED: rhotekin isoform X2 [Bos mutus]	-	-	-	-	-	GO:0017048//Rho GTPase binding;GO:0017048//Rho GTPase binding;GO:0017048//Rho GTPase binding;GO:0017048//Rho GTPase binding;GO:0017048//Rho GTPase binding	GO:0007265//Ras protein signal transduction;GO:0007265//Ras protein signal transduction;GO:0007265//Ras protein signal transduction;GO:0007265//Ras protein signal transduction;GO:0007265//Ras protein signal transduction;GO:0044092//negative regulation of molecular function;GO:0044092//negative regulation of molecular function;GO:0044092//negative regulation of molecular function
ncbi_282386	42934	46668	46554	38354	39108	41474	3975.11	3965.53	4308.48	3651.09	3674.95	3752.98	4083.04	3693.006667	-0.144847834	0.007558099	0.074092551	Tmsb4x	PREDICTED: thymosin beta-4 isoform X1 [Nomascus leucogenys]	Cellular Processes	Cell motility	ko04810//Regulation of actin cytoskeleton	K05764	GO:0031091//platelet alpha granule;GO:0043232//intracellular non-membrane-bounded organelle	GO:0003723//RNA binding;GO:0008092//cytoskeletal protein binding	GO:0001775//cell activation;GO:0007599//hemostasis;GO:0016477//cell migration;GO:0030837//negative regulation of actin filament polymerization
ncbi_507647	309	321	264	389	397	381	6.14	5.86	5.25	7.95	8.01	7.4	5.75	7.786666667	0.437443912	0.007641068	0.074845492	DSCR3	Down syndrome critical region protein 3 [Bos taurus]	-	-	-	-	-	-	-
ncbi_614075	326	374	309	517	380	449	13.1	13.78	12.4	21.39	15.48	17.63	13.09333333	18.16666667	0.4724613	0.007653491	0.074906772	FAM3A	protein FAM3A [Bos taurus]	-	-	-	-	-	-	-
ncbi_282050	10030	10674	9660	13065	11459	12008	790.29	766.7	759.8	1078.96	871.3	926.61	772.2633333	958.9566667	0.31237275	0.007662816	0.07491572	Rps14	40S ribosomal protein S14 [Bos taurus]	Genetic Information Processing	Translation	ko03010//Ribosome	K02955	GO:0015935//small ribosomal subunit;GO:0015935//small ribosomal subunit;GO:0015935//small ribosomal subunit;GO:0015935//small ribosomal subunit;GO:0030529//intracellular ribonucleoprotein complex;GO:0031981//nuclear lumen;GO:0031981//nuclear lumen;GO:0031981//nuclear lumen;GO:0031981//nuclear lumen;GO:0031988//membrane-bounded vesicle;GO:0031988//membrane-bounded vesicle;GO:0031988//membrane-boun…	GO:0003729//mRNA binding;GO:0003729//mRNA binding;GO:0003729//mRNA binding;GO:0003729//mRNA binding;GO:0005198//structural molecule activity;GO:0005198//structural molecule activity;GO:0005198//structural molecule activity;GO:0005198//structural molecule activity	GO:0000956//nuclear-transcribed mRNA catabolic process;GO:0000956//nuclear-transcribed mRNA catabolic process;GO:0000956//nuclear-transcribed mRNA catabolic process;GO:0000956//nuclear-transcribed mRNA catabolic process;GO:0006364//rRNA processing;GO:0006364//rRNA processing;GO:0006364//rRNA processing;GO:0006364//rRNA processing;GO:0006366//transcription from RNA polymerase II promoter;GO:000636…
ncbi_359721	1711	1686	1601	1799	2037	2178	31.78	28.74	29.72	34.35	38.4	39.54	30.08	37.43	0.315390481	0.007666741	0.07491572	RTN3	reticulon-3 [Bos taurus]	Human Diseases	Neurodegenerative diseases	ko05010//Alzheimer disease	K20723	GO:0031224//intrinsic component of membrane;GO:0042175//nuclear outer membrane-endoplasmic reticulum membrane network;GO:0044431//Golgi apparatus part	-	GO:0006810//transport;GO:0007029//endoplasmic reticulum organization;GO:0012501//programmed cell death
ncbi_529613	2609	2766	2684	3004	3133	3345	49.35	47.96	50.82	58.15	60.13	61.74	49.37666667	60.00666667	0.281293345	0.007679475	0.074979824	DDX24	ATP-dependent RNA helicase DDX24 [Bos taurus]	-	-	-	-	GO:0031981//nuclear lumen;GO:0031981//nuclear lumen;GO:0031981//nuclear lumen	GO:0032550//purine ribonucleoside binding;GO:0032550//purine ribonucleoside binding;GO:0032550//purine ribonucleoside binding;GO:0042623//ATPase activity, coupled;GO:0042623//ATPase activity, coupled;GO:0042623//ATPase activity, coupled	GO:0009154//purine ribonucleotide catabolic process;GO:0009154//purine ribonucleotide catabolic process;GO:0009154//purine ribonucleotide catabolic process
ncbi_513237	4153	4189	4437	3010	3886	3893	93.2	86.28	99.53	69.45	88.51	85.39	93.00333333	81.11666667	-0.197284056	0.007725668	0.075360127	SBDS	ribosome maturation protein SBDS [Bos taurus]	Genetic Information Processing	Translation	ko03008//Ribosome biogenesis in eukaryotes	K14574	GO:0031981//nuclear lumen	GO:0003723//RNA binding;GO:0015631//tubulin binding;GO:0043021//ribonucleoprotein complex binding	GO:0001503//ossification;GO:0001832//blastocyst growth;GO:0022402//cell cycle process;GO:0042255//ribosome assembly;GO:0048534//hematopoietic or lymphoid organ development;GO:0050900//leukocyte migration
ncbi_507990	26	21	32	25	73	70	0.61	0.45	0.75	0.6	1.73	1.59	0.603333333	1.306666667	1.114863957	0.007735191	0.075360127	ASPN	asporin precursor [Bos taurus]	-	-	-	-	GO:0031012//extracellular matrix	GO:0005515//protein binding	GO:0001503//ossification;GO:0007179//transforming growth factor beta receptor signaling pathway;GO:0034505//tooth mineralization
ncbi_618886	1712	1812	1737	1270	1588	1582	14.46	14.09	14.63	11.05	13.53	13.06	14.39333333	12.54666667	-0.198096615	0.007737039	0.075360127	C6orf89	PREDICTED: bombesin receptor-activated protein C6orf89 homolog [Bos taurus]	-	-	-	-	-	-	-
ncbi_504534	541	636	542	735	644	787	12.97	13.79	12.89	18.14	15.65	18.55	13.21666667	17.44666667	0.400593058	0.007790079	0.075788749	SLC10A3	P3 protein precursor [Bos taurus]	-	-	-	-	GO:0031224//intrinsic component of membrane;GO:0031224//intrinsic component of membrane;GO:0031224//intrinsic component of membrane;GO:0031224//intrinsic component of membrane;GO:0031224//intrinsic component of membrane	GO:0005343//organic acid:sodium symporter activity;GO:0005343//organic acid:sodium symporter activity;GO:0005343//organic acid:sodium symporter activity;GO:0005343//organic acid:sodium symporter activity;GO:0005343//organic acid:sodium symporter activity	GO:0001101//response to acid chemical;GO:0001101//response to acid chemical;GO:0001101//response to acid chemical;GO:0001101//response to acid chemical;GO:0001101//response to acid chemical;GO:0015718//monocarboxylic acid transport;GO:0015718//monocarboxylic acid transport;GO:0015718//monocarboxylic acid transport;GO:0015718//monocarboxylic acid transport;GO:0015718//monocarboxylic acid transport
[truncated: 1,127 more rows]
