# Supplementary material for: RNA-Seq Reveals Function of Bta-miR-149-5p in the Regulation of Bovine Adipocyte Differentiation
Source: Animals (Basel). 2021 Apr 22;11(5):1207. doi: 10.3390/ani11051207 (PMC8145242; doi:10.3390/ani11051207)
Supplement: Supplementary file 1 [file animals-11-01207-s001.zip › S3-NC-vs-Mi.C.xls]

GO ID	Description	NC-vs-Mi (70)	All (12398)	pvalue	p.adjust	Genes
GO:0044421	extracellular region part	18	693	3.40427927527462e-08	2.38521113515198e-06	ncbi_107131209(C4A);ncbi_280678(C4A);ncbi_280687(F5);ncbi_280750(CLU);ncbi_280828(CXCL8);ncbi_280840(LIF);ncbi_281239(IGF1);ncbi_281376(SERPINB2);ncbi_281735(CXCL6);ncbi_338092(THBS2);ncbi_504963(DPT);ncbi_509971(ANGPTL1);ncbi_534101(BMPER);ncbi_535185(FBLN5);ncbi_538567(TNFSF13);ncbi_539800(TNFSF4);ncbi_615535(ENPP1);ncbi_783907(ANG2)
GO:0005576	extracellular region	18	702	4.14819327852518e-08	2.38521113515198e-06	ncbi_107131209(C4A);ncbi_280678(C4A);ncbi_280687(F5);ncbi_280750(CLU);ncbi_280828(CXCL8);ncbi_280840(LIF);ncbi_281239(IGF1);ncbi_281376(SERPINB2);ncbi_281735(CXCL6);ncbi_338092(THBS2);ncbi_504963(DPT);ncbi_509971(ANGPTL1);ncbi_534101(BMPER);ncbi_535185(FBLN5);ncbi_538567(TNFSF13);ncbi_539800(TNFSF4);ncbi_615535(ENPP1);ncbi_783907(ANG2)
GO:0031012	extracellular matrix	6	203	0.000982118866057494	0.0376478898655373	ncbi_338092(THBS2);ncbi_514927(Adamts15);ncbi_533916(ECM2);ncbi_535185(FBLN5);ncbi_538131(ADAMTS17);ncbi_783907(ANG2)
GO:0031674	I band	3	68	0.00664650898400318	0.191087133290092	ncbi_281269(KRT8);ncbi_528386(MURC);ncbi_614055(MYL12B)
GO:0030017	sarcomere	3	102	0.0198830417670207	0.390968204166582	ncbi_281269(KRT8);ncbi_528386(MURC);ncbi_614055(MYL12B)
GO:0044449	contractile fiber part	3	103	0.0203983410869521	0.390968204166582	ncbi_281269(KRT8);ncbi_528386(MURC);ncbi_614055(MYL12B)
GO:0030016	myofibril	3	125	0.0335912944894123	0.551856980897488	ncbi_281269(KRT8);ncbi_528386(MURC);ncbi_614055(MYL12B)
GO:0099503	secretory vesicle	3	138	0.0430391642994645	0.575701236508476	ncbi_280687(F5);ncbi_280750(CLU);ncbi_534995(Syngr1)
GO:0034364	high-density lipoprotein particle	1	9	0.0496977018957205	0.575701236508476	ncbi_280750(CLU)
GO:0043292	contractile fiber	3	148	0.0511189083265368	0.575701236508476	ncbi_281269(KRT8);ncbi_528386(MURC);ncbi_614055(MYL12B)
GO:0043218	compact myelin	1	10	0.0550670747964629	0.575701236508476	ncbi_282637(CDH1)
GO:0005578	proteinaceous extracellular matrix	2	93	0.0969196574998049	0.7413446062679	ncbi_338092(THBS2);ncbi_783907(ANG2)
GO:0016459	myosin complex	1	18	0.0969590890721409	0.7413446062679	ncbi_614055(MYL12B)
GO:0043209	myelin sheath	1	18	0.0969590890721409	0.7413446062679	ncbi_282637(CDH1)
GO:0097458	neuron part	5	453	0.112338023676983	0.7413446062679	ncbi_112444495(CYP17A1);ncbi_282637(CDH1);ncbi_512589(FBXO2);ncbi_520192(Epha4);ncbi_534995(Syngr1)
GO:0008021	synaptic vesicle	1	25	0.132109183468542	0.7413446062679	ncbi_534995(Syngr1)
GO:0070382	exocytic vesicle	1	25	0.132109183468542	0.7413446062679	ncbi_534995(Syngr1)
GO:0000151	ubiquitin ligase complex	2	114	0.135560412803509	0.7413446062679	ncbi_512589(FBXO2);ncbi_515376(CDC20)
GO:0098793	presynapse	1	26	0.137019258402446	0.7413446062679	ncbi_534995(Syngr1)
GO:0030141	secretory granule	2	118	0.14327132382601	0.7413446062679	ncbi_280687(F5);ncbi_280750(CLU)
GO:0000152	nuclear ubiquitin ligase complex	1	30	0.156387219030337	0.7413446062679	ncbi_515376(CDC20)
GO:0034358	plasma lipoprotein particle	1	30	0.156387219030337	0.7413446062679	ncbi_280750(CLU)
GO:1990777	lipoprotein particle	1	30	0.156387219030337	0.7413446062679	ncbi_280750(CLU)
GO:0016234	inclusion body	1	31	0.161161870927804	0.7413446062679	ncbi_282637(CDH1)
GO:0032994	protein-lipid complex	1	31	0.161161870927804	0.7413446062679	ncbi_280750(CLU)
GO:0044420	extracellular matrix component	1	34	0.175326574645943	0.763003898227423	ncbi_535185(FBLN5)
GO:0043005	neuron projection	4	391	0.179140045670786	0.763003898227423	ncbi_112444495(CYP17A1);ncbi_282637(CDH1);ncbi_512589(FBXO2);ncbi_520192(Epha4)
GO:0099512	supramolecular fiber	2	148	0.20351741030289	0.807051799476976	ncbi_100141266(TUBA1C);ncbi_281269(KRT8)
GO:0099513	polymeric cytoskeletal fiber	2	148	0.20351741030289	0.807051799476976	ncbi_100141266(TUBA1C);ncbi_281269(KRT8)
GO:0005615	extracellular space	1	44	0.220860684999985	0.835699173500237	ncbi_280750(CLU)
GO:0005769	early endosome	1	45	0.225275429378325	0.835699173500237	ncbi_520192(Epha4)
GO:0019897	extrinsic component of plasma membrane	1	48	0.238372248494531	0.856650268027222	ncbi_282637(CDH1)
GO:0005874	microtubule	1	54	0.263914593398273	0.893533906518652	ncbi_100141266(TUBA1C)
GO:0005911	cell-cell junction	2	187	0.284955639620286	0.893533906518652	ncbi_282637(CDH1);ncbi_508268(CLDN11)
GO:0042995	cell projection	6	795	0.291833520234948	0.893533906518652	ncbi_112444495(CYP17A1);ncbi_282637(CDH1);ncbi_505740(ADCY5);ncbi_512589(FBXO2);ncbi_520192(Epha4);ncbi_782315(IQGAP2)
GO:0033267	axon part	1	61	0.292648247692504	0.893533906518652	ncbi_282637(CDH1)
GO:0030424	axon	1	65	0.308568071259324	0.893533906518652	ncbi_282637(CDH1)
GO:0005882	intermediate filament	1	68	0.320275666452507	0.893533906518652	ncbi_281269(KRT8)
GO:0019898	extrinsic component of membrane	1	69	0.324134604274755	0.893533906518652	ncbi_282637(CDH1)
GO:0031461	cullin-RING ubiquitin ligase complex	1	70	0.327971945316265	0.893533906518652	ncbi_512589(FBXO2)
GO:0034399	nuclear periphery	1	70	0.327971945316265	0.893533906518652	ncbi_281269(KRT8)
GO:0045111	intermediate filament cytoskeleton	1	71	0.331787808702691	0.893533906518652	ncbi_281269(KRT8)
GO:0048770	pigment granule	1	74	0.343107714496698	0.893533906518652	ncbi_534995(Syngr1)
GO:0000775	chromosome, centromeric region	1	77	0.354238548154758	0.893533906518652	ncbi_513195(CENPT)
GO:0030133	transport vesicle	1	77	0.354238548154758	0.893533906518652	ncbi_534995(Syngr1)
GO:0043296	apical junction complex	1	79	0.361555603216556	0.893533906518652	ncbi_508268(CLDN11)
GO:0030425	dendrite	1	80	0.365183422664145	0.893533906518652	ncbi_512589(FBXO2)
GO:0000323	lytic vacuole	2	246	0.406053523819938	0.950677625851259	ncbi_615376(EPDR1);ncbi_615535(ENPP1)
GO:0098687	chromosomal region	1	93	0.410536057247819	0.950677625851259	ncbi_513195(CENPT)
GO:0031982	vesicle	7	1091	0.42048817891337	0.950677625851259	ncbi_280687(F5);ncbi_280750(CLU);ncbi_281760(FABP5);ncbi_519758(ATP1B1);ncbi_531593(Caly);ncbi_534995(Syngr1);ncbi_614055(MYL12B)
GO:0036477	somatodendritic compartment	1	99	0.430375908788567	0.950677625851259	ncbi_512589(FBXO2)
GO:0016023	cytoplasmic, membrane-bounded vesicle	3	433	0.444287278404366	0.950677625851259	ncbi_280687(F5);ncbi_280750(CLU);ncbi_534995(Syngr1)
GO:0031410	cytoplasmic vesicle	3	433	0.444287278404366	0.950677625851259	ncbi_280687(F5);ncbi_280750(CLU);ncbi_534995(Syngr1)
GO:0005924	cell-substrate adherens junction	1	104	0.446405146051896	0.950677625851259	ncbi_282637(CDH1)
GO:0030055	cell-substrate junction	1	109	0.461989584688979	0.965978222531501	ncbi_282637(CDH1)
GO:0005773	vacuole	2	283	0.477134707158978	0.979830202201472	ncbi_615376(EPDR1);ncbi_615535(ENPP1)
GO:0005912	adherens junction	1	117	0.486029755649808	0.980586349118034	ncbi_282637(CDH1)
GO:0005819	spindle	1	120	0.494769141912243	0.981007781377724	ncbi_515376(CDC20)
GO:0031988	membrane-bounded vesicle	6	1019	0.519661426749182	1	ncbi_280687(F5);ncbi_280750(CLU);ncbi_281760(FABP5);ncbi_519758(ATP1B1);ncbi_534995(Syngr1);ncbi_614055(MYL12B)
GO:1990234	transferase complex	2	310	0.525729655766127	1	ncbi_512589(FBXO2);ncbi_515376(CDC20)
GO:0005768	endosome	2	320	0.542961394143202	1	ncbi_518368(PARM1);ncbi_520192(Epha4)
GO:0031224	intrinsic component of membrane	22	3919	0.55806349606336	1	MSTRG.8529(--);ncbi_100336619(Sdk2);ncbi_100336895(RHBDL1);ncbi_101902825(Tmem238);ncbi_282637(CDH1);ncbi_286810(PTPRN);ncbi_504220(SLC7A7);ncbi_504741(COLEC12);ncbi_505740(ADCY5);ncbi_508268(CLDN11);ncbi_510658(SLC2A6);ncbi_512082(PIK3IP1);ncbi_515576(DCHS1);ncbi_516689(Gpm6b);ncbi_519758(ATP1B1);ncbi_520192(Epha4);ncbi_522631(PIEZO2);ncbi_527476(SLC38A4);ncbi_531593(Caly);ncbi_534995(Syngr1);nc…
GO:0044430	cytoskeletal part	4	699	0.561992552797066	1	ncbi_100141266(TUBA1C);ncbi_281269(KRT8);ncbi_515376(CDC20);ncbi_614055(MYL12B)
GO:0070161	anchoring junction	1	145	0.562123911289259	1	ncbi_282637(CDH1)
GO:0005764	lysosome	1	156	0.588878735353824	1	ncbi_615535(ENPP1)
GO:0005929	cilium	1	158	0.593567083550858	1	ncbi_505740(ADCY5)
GO:0044463	cell projection part	1	166	0.611799187281408	1	ncbi_282637(CDH1)
GO:0005887	integral component of plasma membrane	1	167	0.61402074196505	1	ncbi_519758(ATP1B1)
GO:0030054	cell junction	2	369	0.621127338797016	1	ncbi_282637(CDH1);ncbi_508268(CLDN11)
GO:0044456	synapse part	1	176	0.633459045580863	1	ncbi_534995(Syngr1)
GO:0031226	intrinsic component of plasma membrane	1	178	0.637645829152405	1	ncbi_519758(ATP1B1)
GO:1902494	catalytic complex	2	386	0.645783699935133	1	ncbi_512589(FBXO2);ncbi_515376(CDC20)
GO:0005856	cytoskeleton	6	1159	0.648872082324717	1	ncbi_100141266(TUBA1C);ncbi_281269(KRT8);ncbi_282637(CDH1);ncbi_515376(CDC20);ncbi_614055(MYL12B);ncbi_782315(IQGAP2)
GO:0015629	actin cytoskeleton	1	186	0.653926691147865	1	ncbi_614055(MYL12B)
GO:0044297	cell body	1	190	0.661794546234046	1	ncbi_112444495(CYP17A1)
GO:0044444	cytoplasmic part	16	3048	0.676147261948755	1	ncbi_280687(F5);ncbi_280750(CLU);ncbi_281269(KRT8);ncbi_282637(CDH1);ncbi_512589(FBXO2);ncbi_515376(CDC20);ncbi_518368(PARM1);ncbi_520192(Epha4);ncbi_528288(GIMAP6);ncbi_528386(MURC);ncbi_534995(Syngr1);ncbi_537312(RAPGEF4);ncbi_614055(MYL12B);ncbi_615376(EPDR1);ncbi_615535(ENPP1);ncbi_618793(Foxo4)
GO:0005737	cytoplasm	16	3056	0.680618822539011	1	ncbi_280687(F5);ncbi_280750(CLU);ncbi_281269(KRT8);ncbi_282637(CDH1);ncbi_512589(FBXO2);ncbi_515376(CDC20);ncbi_518368(PARM1);ncbi_520192(Epha4);ncbi_528288(GIMAP6);ncbi_528386(MURC);ncbi_534995(Syngr1);ncbi_537312(RAPGEF4);ncbi_614055(MYL12B);ncbi_615376(EPDR1);ncbi_615535(ENPP1);ncbi_618793(Foxo4)
GO:0045202	synapse	1	215	0.707123659257303	1	ncbi_534995(Syngr1)
GO:0005886	plasma membrane	4	851	0.71697046004454	1	ncbi_281269(KRT8);ncbi_282637(CDH1);ncbi_519758(ATP1B1);ncbi_538567(TNFSF13)
GO:0016020	membrane	29	5483	0.722266844109019	1	MSTRG.8529(--);ncbi_100336619(Sdk2);ncbi_100336895(RHBDL1);ncbi_101902825(Tmem238);ncbi_281269(KRT8);ncbi_282637(CDH1);ncbi_286810(PTPRN);ncbi_504220(SLC7A7);ncbi_504741(COLEC12);ncbi_505740(ADCY5);ncbi_507699(HIF3A);ncbi_508268(CLDN11);ncbi_510658(SLC2A6);ncbi_512082(PIK3IP1);ncbi_512589(FBXO2);ncbi_515576(DCHS1);ncbi_516689(Gpm6b);ncbi_518368(PARM1);ncbi_519758(ATP1B1);ncbi_520192(Epha4);ncbi_5…
GO:0071944	cell periphery	4	861	0.725642030564053	1	ncbi_281269(KRT8);ncbi_282637(CDH1);ncbi_519758(ATP1B1);ncbi_538567(TNFSF13)
GO:0005740	mitochondrial envelope	1	233	0.735997976887139	1	ncbi_280750(CLU)
GO:0015630	microtubule cytoskeleton	3	671	0.738111419121962	1	ncbi_100141266(TUBA1C);ncbi_515376(CDC20);ncbi_782315(IQGAP2)
GO:0044425	membrane part	22	4329	0.768391854107817	1	MSTRG.8529(--);ncbi_100336619(Sdk2);ncbi_100336895(RHBDL1);ncbi_101902825(Tmem238);ncbi_282637(CDH1);ncbi_286810(PTPRN);ncbi_504220(SLC7A7);ncbi_504741(COLEC12);ncbi_505740(ADCY5);ncbi_508268(CLDN11);ncbi_510658(SLC2A6);ncbi_512082(PIK3IP1);ncbi_515576(DCHS1);ncbi_516689(Gpm6b);ncbi_519758(ATP1B1);ncbi_520192(Epha4);ncbi_522631(PIEZO2);ncbi_527476(SLC38A4);ncbi_531593(Caly);ncbi_534995(Syngr1);nc…
GO:0044459	plasma membrane part	2	521	0.799226453207475	1	ncbi_282637(CDH1);ncbi_519758(ATP1B1)
GO:0016021	integral component of membrane	2	572	0.840067176131351	1	ncbi_519758(ATP1B1);ncbi_520192(Epha4)
GO:0005815	microtubule organizing center	1	337	0.855507513769015	1	ncbi_515376(CDC20)
GO:0012505	endomembrane system	5	1316	0.87761065283745	1	ncbi_280687(F5);ncbi_280750(CLU);ncbi_518368(PARM1);ncbi_520192(Epha4);ncbi_534995(Syngr1)
GO:0044429	mitochondrial part	1	366	0.877974592829261	1	ncbi_280750(CLU)
GO:0005739	mitochondrion	1	367	0.878684514579755	1	ncbi_280750(CLU)
GO:0044427	chromosomal part	1	378	0.88622993301294	1	ncbi_513195(CENPT)
GO:0005694	chromosome	1	419	0.910493409453043	1	ncbi_513195(CENPT)
GO:0043228	non-membrane-bounded organelle	8	2062	0.91452578393083	1	ncbi_100141266(TUBA1C);ncbi_281269(KRT8);ncbi_282637(CDH1);ncbi_513195(CENPT);ncbi_515376(CDC20);ncbi_528386(MURC);ncbi_614055(MYL12B);ncbi_782315(IQGAP2)
GO:0043232	intracellular non-membrane-bounded organelle	8	2062	0.91452578393083	1	ncbi_100141266(TUBA1C);ncbi_281269(KRT8);ncbi_282637(CDH1);ncbi_513195(CENPT);ncbi_515376(CDC20);ncbi_528386(MURC);ncbi_614055(MYL12B);ncbi_782315(IQGAP2)
GO:0031967	organelle envelope	1	559	0.960787232202774	1	ncbi_280750(CLU)
GO:0031975	envelope	1	559	0.960787232202774	1	ncbi_280750(CLU)
GO:0031981	nuclear lumen	3	1272	0.979486474599813	1	ncbi_281269(KRT8);ncbi_515376(CDC20);ncbi_783907(ANG2)
GO:0070013	intracellular organelle lumen	3	1310	0.982906716511781	1	ncbi_281269(KRT8);ncbi_515376(CDC20);ncbi_783907(ANG2)
GO:0043233	organelle lumen	3	1311	0.982989042427587	1	ncbi_281269(KRT8);ncbi_515376(CDC20);ncbi_783907(ANG2)
GO:0031974	membrane-enclosed lumen	3	1315	0.983314636712648	1	ncbi_281269(KRT8);ncbi_515376(CDC20);ncbi_783907(ANG2)
GO:0044428	nuclear part	3	1492	0.993058347799745	1	ncbi_281269(KRT8);ncbi_515376(CDC20);ncbi_783907(ANG2)
GO:0005634	nucleus	3	1506	0.993534866597769	1	ncbi_281269(KRT8);ncbi_515376(CDC20);ncbi_783907(ANG2)
GO:0043234	protein complex	3	1715	0.997826420096231	1	ncbi_512589(FBXO2);ncbi_515376(CDC20);ncbi_614055(MYL12B)
GO:0043226	organelle	31	7502	0.99795203833193	1	MSTRG.8529(--);ncbi_100141266(TUBA1C);ncbi_112444495(CYP17A1);ncbi_280687(F5);ncbi_280750(CLU);ncbi_281269(KRT8);ncbi_281759(FABP4);ncbi_281760(FABP5);ncbi_282637(CDH1);ncbi_503622(FOXA3);ncbi_505740(ADCY5);ncbi_507699(HIF3A);ncbi_512589(FBXO2);ncbi_513195(CENPT);ncbi_515376(CDC20);ncbi_518004(Sfrp4);ncbi_518368(PARM1);ncbi_519758(ATP1B1);ncbi_520192(Epha4);ncbi_528386(MURC);ncbi_531593(Caly);ncb…
GO:0043227	membrane-bounded organelle	26	6633	0.997988873235501	1	MSTRG.8529(--);ncbi_100141266(TUBA1C);ncbi_112444495(CYP17A1);ncbi_280687(F5);ncbi_280750(CLU);ncbi_281269(KRT8);ncbi_281759(FABP4);ncbi_281760(FABP5);ncbi_282637(CDH1);ncbi_503622(FOXA3);ncbi_507699(HIF3A);ncbi_512589(FBXO2);ncbi_515376(CDC20);ncbi_518004(Sfrp4);ncbi_518368(PARM1);ncbi_519758(ATP1B1);ncbi_520192(Epha4);ncbi_534995(Syngr1);ncbi_614055(MYL12B);ncbi_614940(PRSS35);ncbi_615376(EPDR1…
GO:0044424	intracellular part	36	8512	0.999154449876894	1	MSTRG.8529(--);ncbi_100141266(TUBA1C);ncbi_112444495(CYP17A1);ncbi_280687(F5);ncbi_280750(CLU);ncbi_280840(LIF);ncbi_281269(KRT8);ncbi_281759(FABP4);ncbi_281760(FABP5);ncbi_282637(CDH1);ncbi_353114(Nnat);ncbi_503622(FOXA3);ncbi_507699(HIF3A);ncbi_512589(FBXO2);ncbi_513195(CENPT);ncbi_515376(CDC20);ncbi_518004(Sfrp4);ncbi_518368(PARM1);ncbi_520192(Epha4);ncbi_521746(MTMR9);ncbi_524182(BNC1);ncbi_5…
GO:0005622	intracellular	36	8519	0.999184669071421	1	MSTRG.8529(--);ncbi_100141266(TUBA1C);ncbi_112444495(CYP17A1);ncbi_280687(F5);ncbi_280750(CLU);ncbi_280840(LIF);ncbi_281269(KRT8);ncbi_281759(FABP4);ncbi_281760(FABP5);ncbi_282637(CDH1);ncbi_353114(Nnat);ncbi_503622(FOXA3);ncbi_507699(HIF3A);ncbi_512589(FBXO2);ncbi_513195(CENPT);ncbi_515376(CDC20);ncbi_518004(Sfrp4);ncbi_518368(PARM1);ncbi_520192(Epha4);ncbi_521746(MTMR9);ncbi_524182(BNC1);ncbi_5…
GO:0043231	intracellular membrane-bounded organelle	23	6294	0.999194054538554	1	MSTRG.8529(--);ncbi_100141266(TUBA1C);ncbi_112444495(CYP17A1);ncbi_280687(F5);ncbi_280750(CLU);ncbi_281269(KRT8);ncbi_281759(FABP4);ncbi_282637(CDH1);ncbi_503622(FOXA3);ncbi_507699(HIF3A);ncbi_512589(FBXO2);ncbi_515376(CDC20);ncbi_518004(Sfrp4);ncbi_518368(PARM1);ncbi_520192(Epha4);ncbi_534995(Syngr1);ncbi_614940(PRSS35);ncbi_615376(EPDR1);ncbi_615535(ENPP1);ncbi_616885(FGF7);ncbi_618793(Foxo4);n…
GO:0043229	intracellular organelle	27	7221	0.999710305413754	1	MSTRG.8529(--);ncbi_100141266(TUBA1C);ncbi_112444495(CYP17A1);ncbi_280687(F5);ncbi_280750(CLU);ncbi_281269(KRT8);ncbi_281759(FABP4);ncbi_282637(CDH1);ncbi_503622(FOXA3);ncbi_507699(HIF3A);ncbi_512589(FBXO2);ncbi_513195(CENPT);ncbi_515376(CDC20);ncbi_518004(Sfrp4);ncbi_518368(PARM1);ncbi_520192(Epha4);ncbi_528386(MURC);ncbi_534995(Syngr1);ncbi_614055(MYL12B);ncbi_614940(PRSS35);ncbi_615376(EPDR1);…
GO:0005623	cell	41	9517	0.999789656566601	1	MSTRG.8529(--);ncbi_100141266(TUBA1C);ncbi_112444495(CYP17A1);ncbi_280687(F5);ncbi_280750(CLU);ncbi_280840(LIF);ncbi_281269(KRT8);ncbi_281759(FABP4);ncbi_281760(FABP5);ncbi_282637(CDH1);ncbi_353114(Nnat);ncbi_503622(FOXA3);ncbi_505740(ADCY5);ncbi_507699(HIF3A);ncbi_512589(FBXO2);ncbi_513195(CENPT);ncbi_515376(CDC20);ncbi_518004(Sfrp4);ncbi_518368(PARM1);ncbi_519758(ATP1B1);ncbi_520192(Epha4);ncbi…
GO:0044464	cell part	41	9517	0.999789656566601	1	MSTRG.8529(--);ncbi_100141266(TUBA1C);ncbi_112444495(CYP17A1);ncbi_280687(F5);ncbi_280750(CLU);ncbi_280840(LIF);ncbi_281269(KRT8);ncbi_281759(FABP4);ncbi_281760(FABP5);ncbi_282637(CDH1);ncbi_353114(Nnat);ncbi_503622(FOXA3);ncbi_505740(ADCY5);ncbi_507699(HIF3A);ncbi_512589(FBXO2);ncbi_513195(CENPT);ncbi_515376(CDC20);ncbi_518004(Sfrp4);ncbi_518368(PARM1);ncbi_519758(ATP1B1);ncbi_520192(Epha4);ncbi…
GO:0044422	organelle part	8	3507	0.999817694538326	1	ncbi_100141266(TUBA1C);ncbi_280750(CLU);ncbi_281269(KRT8);ncbi_513195(CENPT);ncbi_515376(CDC20);ncbi_528386(MURC);ncbi_614055(MYL12B);ncbi_783907(ANG2)
GO:0032991	macromolecular complex	4	2516	0.999867001482085	1	ncbi_280750(CLU);ncbi_512589(FBXO2);ncbi_515376(CDC20);ncbi_614055(MYL12B)
GO:0044446	intracellular organelle part	7	3349	0.999885903017174	1	ncbi_100141266(TUBA1C);ncbi_280750(CLU);ncbi_281269(KRT8);ncbi_513195(CENPT);ncbi_515376(CDC20);ncbi_614055(MYL12B);ncbi_783907(ANG2)
GO:0005575	cellular_component	70	12398	1	1	MSTRG.8529(--);ncbi_100141266(TUBA1C);ncbi_100336619(Sdk2);ncbi_100336895(RHBDL1);ncbi_101902825(Tmem238);ncbi_107131209(C4A);ncbi_112444495(CYP17A1);ncbi_280678(C4A);ncbi_280687(F5);ncbi_280750(CLU);ncbi_280828(CXCL8);ncbi_280840(LIF);ncbi_281239(IGF1);ncbi_281269(KRT8);ncbi_281376(SERPINB2);ncbi_281735(CXCL6);ncbi_281759(FABP4);ncbi_281760(FABP5);ncbi_282637(CDH1);ncbi_286810(PTPRN);ncbi_338092…
