# Supplementary material for: RNA-Seq Reveals Function of Bta-miR-149-5p in the Regulation of Bovine Adipocyte Differentiation
Source: Animals (Basel). 2021 Apr 22;11(5):1207. doi: 10.3390/ani11051207 (PMC8145242; doi:10.3390/ani11051207)
Supplement: Supplementary file 1 [file animals-11-01207-s001.zip › S4-NC-vs-Mi.path.xls]

KEGG_A_class	KEGG_B_class	Pathway	NC-vs-Mi (57)	All (8661)	Pvalue	Qvalue	Pathway ID	Genes	K_IDs
Environmental Information Processing	Signaling molecules and interaction	Cytokine-cytokine receptor interaction	9	347	0.0003931067	0.03141943	ko04060	ncbi_280828(CXCL8);ncbi_280840(LIF);ncbi_281212(CXCL1);ncbi_281735(CXCL6);ncbi_513478(IL10RA);ncbi_528530(CSF2RB);ncbi_538567(TNFSF13);ncbi_539800(TNFSF4);ncbi_613667(CXCL1)	K10030+K05419+K05505+K05506+K05134+K04738+K05475+K05469+K05505
Organismal Systems	Immune system	Complement and coagulation cascades	5	99	0.000461114	0.03141943	ko04610	ncbi_107131209(C4A);ncbi_280678(C4A);ncbi_280687(F5);ncbi_280750(CLU);ncbi_281376(SERPINB2)	K03989+K03989+K03902+K17252+K19821
Human Diseases	Immune diseases	Rheumatoid arthritis	5	104	0.0005782717	0.03141943	ko05323	ncbi_280828(CXCL8);ncbi_281212(CXCL1);ncbi_281735(CXCL6);ncbi_538567(TNFSF13);ncbi_613667(CXCL1)	K10030+K05505+K05506+K05475+K05505
Human Diseases	Infectious diseases	Pertussis	4	80	0.001839051	0.07494133	ko05133	ncbi_107131209(C4A);ncbi_280678(C4A);ncbi_280828(CXCL8);ncbi_281735(CXCL6)	K03989+K03989+K10030+K05506
Organismal Systems	Immune system	IL-17 signaling pathway	4	105	0.004922887	0.14315632	ko04657	ncbi_280828(CXCL8);ncbi_281212(CXCL1);ncbi_281735(CXCL6);ncbi_613667(CXCL1)	K10030+K05505+K05506+K05505
Organismal Systems	Endocrine system	Ovarian Steroidogenesis	3	56	0.005853092	0.14315632	ko04913	ncbi_112444495(CYP17A1);ncbi_281239(IGF1);ncbi_505740(ADCY5)	K00512+K05459+K08045
Organismal Systems	Endocrine system	Regulation of lipolysis in adipocyte	3	59	0.006769616	0.14315632	ko04923	ncbi_281759(FABP4);ncbi_505290(MGLL);ncbi_505740(ADCY5)	K08753+K01054+K08045
Organismal Systems	Immune system	Chemokine signaling pathway	5	184	0.007026077	0.14315632	ko04062	ncbi_280828(CXCL8);ncbi_281212(CXCL1);ncbi_281735(CXCL6);ncbi_505740(ADCY5);ncbi_613667(CXCL1)	K10030+K05505+K05506+K08045+K05505
Human Diseases	Infectious diseases	Legionellosis	3	65	0.008846941	0.16022793	ko05134	ncbi_280828(CXCL8);ncbi_281212(CXCL1);ncbi_613667(CXCL1)	K10030+K05505+K05505
Environmental Information Processing	Signal transduction	TNF signaling pathway	4	129	0.01009457	0.16454149	ko04668	ncbi_280840(LIF);ncbi_281212(CXCL1);ncbi_281735(CXCL6);ncbi_613667(CXCL1)	K05419+K05505+K05506+K05505
Human Diseases	Infectious diseases	Epithelial cell signaling in Helicobacter pylori infection	3	74	0.01259522	0.17108507	ko05120	ncbi_280828(CXCL8);ncbi_281212(CXCL1);ncbi_613667(CXCL1)	K10030+K05505+K05505
Human Diseases	Cancers	Melanoma	3	74	0.01259522	0.17108507	ko05218	ncbi_281239(IGF1);ncbi_282637(CDH1);ncbi_616885(FGF7)	K05459+K05689+K04358
Environmental Information Processing	Signal transduction	Rap1 signaling pathway	5	217	0.01372678	0.17211270	ko04015	ncbi_281239(IGF1);ncbi_282637(CDH1);ncbi_505740(ADCY5);ncbi_537312(RAPGEF4);ncbi_616885(FGF7)	K05459+K05689+K08045+K04351+K04358
Environmental Information Processing	Signal transduction	Hippo signaling pathway - multiple species	2	29	0.01541828	0.17951283	ko04392	ncbi_510549(RASSF4);ncbi_515576(DCHS1)	K09851+K16507
Organismal Systems	Endocrine system	Insulin secretion	3	84	0.01768049	0.19212799	ko04911	ncbi_505740(ADCY5);ncbi_519758(ATP1B1);ncbi_537312(RAPGEF4)	K08045+K01540+K04351
Human Diseases	Cardiovascular diseases	Dilated cardiomyopathy (DCM)	3	92	0.02246136	0.22882511	ko05414	ncbi_281239(IGF1);ncbi_505740(ADCY5);ncbi_508490(ITGA3)	K05459+K08045+K06482
Organismal Systems	Excretory system	Aldosterone-regulated sodium reabsorption	2	38	0.02571066	0.24651986	ko04960	ncbi_281239(IGF1);ncbi_519758(ATP1B1)	K05459+K01540
Human Diseases	Infectious diseases	Salmonella infection	3	100	0.02788054	0.25247378	ko05132	ncbi_280828(CXCL8);ncbi_281212(CXCL1);ncbi_613667(CXCL1)	K10030+K05505+K05505
Human Diseases	Cancers	Bladder cancer	2	43	0.03234383	0.26340979	ko05219	ncbi_280828(CXCL8);ncbi_282637(CDH1)	K10030+K05689
Cellular Processes	Cellular community - eukaryotes	Tight junction	4	184	0.03252632	0.26340979	ko04530	ncbi_100141266(TUBA1C);ncbi_508268(CLDN11);ncbi_515421(MYL6B);ncbi_614055(MYL12B)	K07374+K06087+K12751+K12757
Environmental Information Processing	Signal transduction	NF-kappa B signaling pathway	3	108	0.03393623	0.26340979	ko04064	ncbi_280828(CXCL8);ncbi_281212(CXCL1);ncbi_613667(CXCL1)	K10030+K05505+K05505
Human Diseases	Infectious diseases	Pathogenic Escherichia coli infection	3	112	0.03720079	0.27562403	ko05130	ncbi_100141266(TUBA1C);ncbi_282637(CDH1);ncbi_508268(CLDN11)	K07374+K05689+K06087
Cellular Processes	Cell growth and death	Oocyte meiosis	3	121	0.04511472	0.30157468	ko04114	ncbi_281239(IGF1);ncbi_505740(ADCY5);ncbi_515376(CDC20)	K05459+K08045+K03363
Organismal Systems	Immune system	Leukocyte transendothelial migration	3	122	0.04604205	0.30157468	ko04670	ncbi_508268(CLDN11);ncbi_537312(RAPGEF4);ncbi_614055(MYL12B)	K06087+K04351+K12757
Cellular Processes	Cellular community - eukaryotes	Focal adhesion	4	208	0.0475408	0.30157468	ko04510	ncbi_281239(IGF1);ncbi_338092(THBS2);ncbi_508490(ITGA3);ncbi_614055(MYL12B)	K05459+K04659+K06482+K12757
Organismal Systems	Digestive system	Protein digestion and absorption	3	127	0.05082045	0.30157468	ko04974	ncbi_504220(SLC7A7);ncbi_519758(ATP1B1);ncbi_782166(KCNK5)	K13867+K01540+K04916
Metabolism	Metabolism of cofactors and vitamins	Riboflavin metabolism	1	8	0.05147322	0.30157468	ko00740	ncbi_615535(ENPP1)	K01513
Human Diseases	Infectious diseases	Amoebiasis	3	128	0.05180424	0.30157468	ko05146	ncbi_280828(CXCL8);ncbi_281212(CXCL1);ncbi_613667(CXCL1)	K10030+K05505+K05505
Human Diseases	Infectious diseases	Malaria	2	59	0.05734914	0.32234172	ko05144	ncbi_280828(CXCL8);ncbi_338092(THBS2)	K10030+K04659
Cellular Processes	Cell motility	Regulation of actin cytoskeleton	4	225	0.06016626	0.32690335	ko04810	ncbi_508490(ITGA3);ncbi_614055(MYL12B);ncbi_616885(FGF7);ncbi_782315(IQGAP2)	K06482+K12757+K04358+K05767
Environmental Information Processing	Signal transduction	Hippo signaling pathway -fly	2	62	0.06260206	0.32916567	ko04391	ncbi_510549(RASSF4);ncbi_515576(DCHS1)	K09851+K16507
Organismal Systems	Aging	Longevity regulating pathway - multiple species	2	64	0.066192	0.33095320	ko04213	ncbi_281239(IGF1);ncbi_505740(ADCY5)	K05459+K08045
Human Diseases	Cancers	Pathways in cancer	7	554	0.06984381	0.33095320	ko05200	ncbi_280828(CXCL8);ncbi_281239(IGF1);ncbi_282637(CDH1);ncbi_505740(ADCY5);ncbi_508490(ITGA3);ncbi_528530(CSF2RB);ncbi_616885(FGF7)	K10030+K05459+K05689+K08045+K06482+K04738+K04358
Metabolism	Carbohydrate metabolism	Glycolysis / Gluconeogenesis	2	66	0.06984957	0.33095320	ko00010	ncbi_112447087(BPGM);ncbi_282873(ACSS1)	K01837+K01895
Organismal Systems	Circulatory system	Adrenergic signaling in cardiomyocytes	3	146	0.07106357	0.33095320	ko04261	ncbi_505740(ADCY5);ncbi_519758(ATP1B1);ncbi_537312(RAPGEF4)	K08045+K01540+K04351
Organismal Systems	Endocrine system	Cortisol synthesis and secretion	2	68	0.07357245	0.33311970	ko04927	ncbi_112444495(CYP17A1);ncbi_505740(ADCY5)	K00512+K08045
Environmental Information Processing	Signal transduction	Phospholipase D signaling pathway	3	150	0.07572827	0.33361373	ko04072	ncbi_280828(CXCL8);ncbi_505740(ADCY5);ncbi_537312(RAPGEF4)	K10030+K08045+K04351
Environmental Information Processing	Signal transduction	Ras signaling pathway	4	247	0.07891079	0.33848576	ko04014	ncbi_281239(IGF1);ncbi_521224(RASA4);ncbi_616885(FGF7);ncbi_618793(Foxo4)	K05459+K17630+K04358+K12358
Environmental Information Processing	Signal transduction	cAMP signaling pathway	4	251	0.08260281	0.34523739	ko04024	ncbi_505740(ADCY5);ncbi_519758(ATP1B1);ncbi_537312(RAPGEF4);ncbi_539622(SUCNR1)	K08045+K01540+K04351+K10042
Organismal Systems	Endocrine system	Thyroid hormone synthesis	2	77	0.09107374	0.36207365	ko04918	ncbi_505740(ADCY5);ncbi_519758(ATP1B1)	K08045+K01540
Organismal Systems	Digestive system	Gastric acid secretion	2	77	0.09107374	0.36207365	ko04971	ncbi_505740(ADCY5);ncbi_519758(ATP1B1)	K08045+K01540
Cellular Processes	Transport and catabolism	Phagosome	3	173	0.105043	0.38040940	ko04145	ncbi_100141266(TUBA1C);ncbi_338092(THBS2);ncbi_504741(COLEC12)	K07374+K04659+K10062
Organismal Systems	Endocrine system	PPAR signaling pathway	2	84	0.1054434	0.38040940	ko03320	ncbi_281759(FABP4);ncbi_281760(FABP5)	K08753+K08754
Human Diseases	Cardiovascular diseases	Hypertrophic cardiomyopathy (HCM)	2	87	0.1117809	0.38040940	ko05410	ncbi_281239(IGF1);ncbi_508490(ITGA3)	K05459+K06482
Metabolism	Global and overview maps	2-Oxocarboxylic acid metabolism	1	18	0.1121663	0.38040940	ko01210	ncbi_539188(GPT)	K00814
Organismal Systems	Development	Axon guidance	3	180	0.114745	0.38040940	ko04360	ncbi_520192(Epha4);ncbi_524942(UNC5B);ncbi_534842(ROBO2)	K05105+K07521+K06754
Environmental Information Processing	Signaling molecules and interaction	ECM-receptor interaction	2	89	0.1160609	0.38040940	ko04512	ncbi_338092(THBS2);ncbi_508490(ITGA3)	K04659+K06482
Metabolism	Nucleotide metabolism	Purine metabolism	3	182	0.1175786	0.38040940	ko00230	ncbi_505740(ADCY5);ncbi_522509(PDE7B);ncbi_615535(ENPP1)	K08045+K18436+K01513
Metabolism	Amino acid metabolism	Arginine biosynthesis	1	19	0.1180215	0.38040940	ko00220	ncbi_539188(GPT)	K00814
Metabolism	Metabolism of cofactors and vitamins	Pantothenate and CoA biosynthesis	1	19	0.1180215	0.38040940	ko00770	ncbi_615535(ENPP1)	K01513
Organismal Systems	Endocrine system	Progesterone-mediated oocyte maturation	2	92	0.1225588	0.38040940	ko04914	ncbi_281239(IGF1);ncbi_505740(ADCY5)	K05459+K08045
Organismal Systems	Aging	Longevity regulating pathway - mammal	2	93	0.1247446	0.38040940	ko04211	ncbi_281239(IGF1);ncbi_505740(ADCY5)	K05459+K08045
Human Diseases	Substance dependence	Morphine addiction	2	93	0.1247446	0.38040940	ko05032	ncbi_505740(ADCY5);ncbi_522509(PDE7B)	K08045+K18436
Organismal Systems	Endocrine system	Aldosterone synthesis and secretion	2	96	0.1313586	0.38040940	ko04925	ncbi_505740(ADCY5);ncbi_519758(ATP1B1)	K08045+K01540
Human Diseases	Infectious diseases	Staphylococcus aureus infection	2	96	0.1313586	0.38040940	ko05150	ncbi_107131209(C4A);ncbi_280678(C4A)	K03989+K03989
Organismal Systems	Immune system	NOD-like receptor signaling pathway	3	192	0.1321355	0.38040940	ko04621	ncbi_280828(CXCL8);ncbi_281212(CXCL1);ncbi_613667(CXCL1)	K10030+K05505+K05505
Human Diseases	Drug resistance	Endocrine resistance	2	97	0.1335815	0.38040940	ko01522	ncbi_281239(IGF1);ncbi_505740(ADCY5)	K05459+K08045
Organismal Systems	Excretory system	Proximal tubule bicarbonate reclamation	1	22	0.1353604	0.38040940	ko04964	ncbi_519758(ATP1B1)	K01540
Cellular Processes	Cellular community - eukaryotes	Gap junction	2	99	0.1380532	0.38140121	ko04540	ncbi_100141266(TUBA1C);ncbi_505740(ADCY5)	K07374+K08045
Organismal Systems	Digestive system	Pancreatic secretion	2	104	0.1493745	0.40580072	ko04972	ncbi_505740(ADCY5);ncbi_519758(ATP1B1)	K08045+K01540
Organismal Systems	Development	Dorso-ventral axis formation	1	25	0.1523643	0.40713739	ko04320	ncbi_100336895(RHBDL1)	K02857
Organismal Systems	Digestive system	Salivary secretion	2	107	0.1562569	0.40868731	ko04970	ncbi_505740(ADCY5);ncbi_519758(ATP1B1)	K08045+K01540
Human Diseases	Endocrine and metabolic diseases	Maturity onset diabetes of the young	1	26	0.1579589	0.40868731	ko04950	ncbi_503622(FOXA3)	K08038
Organismal Systems	Sensory system	Inflammatory mediator regulation of TRP channels	2	111	0.1655275	0.41680705	ko04750	ncbi_281239(IGF1);ncbi_505740(ADCY5)	K05459+K08045
Human Diseases	Infectious diseases	Kaposi sarcoma-associated herpesvirus infection	3	214	0.1662114	0.41680705	ko05167	ncbi_280828(CXCL8);ncbi_281212(CXCL1);ncbi_613667(CXCL1)	K10030+K05505+K05505
Environmental Information Processing	Signal transduction	Jak-STAT signaling pathway	3	218	0.1726737	0.42645171	ko04630	ncbi_280840(LIF);ncbi_513478(IL10RA);ncbi_528530(CSF2RB)	K05419+K05134+K04738
Metabolism	Global and overview maps	Carbon metabolism	2	116	0.1772505	0.43122137	ko01200	ncbi_282873(ACSS1);ncbi_539188(GPT)	K01895+K00814
Metabolism	Carbohydrate metabolism	Glyoxylate and dicarboxylate metabolism	1	30	0.179977	0.43141546	ko00630	ncbi_282873(ACSS1)	K01895
Metabolism	Carbohydrate metabolism	Propanoate metabolism	1	31	0.1853925	0.43795620	ko00640	ncbi_282873(ACSS1)	K01895
Organismal Systems	Immune system	Platelet activation	2	126	0.2010659	0.46243582	ko04611	ncbi_505740(ADCY5);ncbi_614055(MYL12B)	K08045+K12757
Metabolism	Metabolism of cofactors and vitamins	Nicotinate and nicotinamide metabolism	1	34	0.2014291	0.46243582	ko00760	ncbi_615535(ENPP1)	K01513
Metabolism	Carbohydrate metabolism	Starch and sucrose metabolism	1	35	0.2067053	0.46795783	ko00500	ncbi_615535(ENPP1)	K01513
Metabolism	Amino acid metabolism	Alanine, aspartate and glutamate metabolism	1	36	0.2119474	0.47325241	ko00250	ncbi_539188(GPT)	K00814
Metabolism	Carbohydrate metabolism	Pyruvate metabolism	1	38	0.2223296	0.47578446	ko00620	ncbi_282873(ACSS1)	K01895
Environmental Information Processing	Signal transduction	FoxO signaling pathway	2	135	0.2228139	0.47578446	ko04068	ncbi_281239(IGF1);ncbi_618793(Foxo4)	K05459+K12358
Organismal Systems	Nervous system	Dopaminergic synapse	2	135	0.2228139	0.47578446	ko04728	ncbi_505740(ADCY5);ncbi_531593(Caly)	K08045+K15493
Human Diseases	Cancers	Thyroid cancer	1	39	0.2274701	0.47578446	ko05216	ncbi_282637(CDH1)	K05689
Organismal Systems	Circulatory system	Vascular smooth muscle contraction	2	137	0.227676	0.47578446	ko04270	ncbi_505740(ADCY5);ncbi_515421(MYL6B)	K08045+K12751
Organismal Systems	Digestive system	Bile secretion	2	139	0.2325464	0.47611567	ko04976	ncbi_505740(ADCY5);ncbi_519758(ATP1B1)	K08045+K01540
Human Diseases	Infectious diseases	Human cytomegalovirus infection	3	254	0.2336764	0.47611567	ko05163	ncbi_280828(CXCL8);ncbi_505740(ADCY5);ncbi_513478(IL10RA)	K10030+K08045+K05134
Environmental Information Processing	Signal transduction	Apelin signaling pathway	2	141	0.2374242	0.47777956	ko04371	ncbi_282637(CDH1);ncbi_505740(ADCY5)	K05689+K08045
Environmental Information Processing	Signal transduction	PI3K-Akt signaling pathway	4	385	0.2469466	0.48162769	ko04151	ncbi_281239(IGF1);ncbi_338092(THBS2);ncbi_508490(ITGA3);ncbi_616885(FGF7)	K05459+K04659+K06482+K04358
Human Diseases	Infectious diseases	Hepatitis C	2	147	0.2520909	0.48162769	ko05160	ncbi_280828(CXCL8);ncbi_508268(CLDN11)	K10030+K06087
Cellular Processes	Cellular community - eukaryotes	Signaling pathways regulating pluripotency of stem cells	2	148	0.2545391	0.48162769	ko04550	ncbi_280840(LIF);ncbi_281239(IGF1)	K05419+K05459
Genetic Information Processing	Folding, sorting and degradation	Ubiquitin mediated proteolysis	2	149	0.2569879	0.48162769	ko04120	ncbi_512589(FBXO2);ncbi_515376(CDC20)	K10099+K03363
Metabolism	Amino acid metabolism	Glycine, serine and threonine metabolism	1	45	0.2576199	0.48162769	ko00260	ncbi_112447087(BPGM)	K01837
Cellular Processes	Cell growth and death	Apoptosis	2	152	0.2643377	0.48162769	ko04210	ncbi_100141266(TUBA1C);ncbi_528530(CSF2RB)	K07374+K04738
Organismal Systems	Nervous system	Retrograde endocannabinoid signaling	2	152	0.2643377	0.48162769	ko04723	ncbi_505290(MGLL);ncbi_505740(ADCY5)	K01054+K08045
Environmental Information Processing	Signal transduction	Wnt signaling pathway	2	153	0.2667883	0.48162769	ko04310	ncbi_518004(Sfrp4);ncbi_783665(DAAM2)	K02185+K04512
Human Diseases	Cancers	Breast cancer	2	154	0.2692391	0.48162769	ko05224	ncbi_281239(IGF1);ncbi_616885(FGF7)	K05459+K04358
Organismal Systems	Endocrine system	Oxytocin signaling pathway	2	155	0.27169	0.48162769	ko04921	ncbi_505740(ADCY5);ncbi_515421(MYL6B)	K08045+K12751
Organismal Systems	Digestive system	Carbohydrate digestion and absorption	1	49	0.2770743	0.48162769	ko04973	ncbi_519758(ATP1B1)	K01540
Human Diseases	Substance dependence	Cocaine addiction	1	50	0.2818591	0.48162769	ko05030	ncbi_505740(ADCY5)	K08045
Environmental Information Processing	Signaling molecules and interaction	Cell adhesion molecules (CAMs)	2	161	0.2863909	0.48162769	ko04514	ncbi_282637(CDH1);ncbi_508268(CLDN11)	K05689+K06087
Human Diseases	Endocrine and metabolic diseases	Cushing syndrome	2	161	0.2863909	0.48162769	ko04934	ncbi_112444495(CYP17A1);ncbi_505740(ADCY5)	K00512+K08045
Human Diseases	Cancers	Gastric cancer	2	161	0.2863909	0.48162769	ko05226	ncbi_282637(CDH1);ncbi_616885(FGF7)	K05689+K04358
Organismal Systems	Excretory system	Endocrine and other factor-regulated calcium reabsorption	1	51	0.2866128	0.48162769	ko04961	ncbi_519758(ATP1B1)	K01540
Organismal Systems	Immune system	Intestinal immune network for IgA production	1	53	0.2960276	0.49237244	ko04672	ncbi_538567(TNFSF13)	K05475
Environmental Information Processing	Signal transduction	cGMP - PKG signaling pathway	2	171	0.3108317	0.51177341	ko04022	ncbi_505740(ADCY5);ncbi_519758(ATP1B1)	K08045+K01540
Human Diseases	Endocrine and metabolic diseases	Type I diabetes mellitus	1	60	0.3280281	0.53468580	ko04940	ncbi_286810(PTPRN)	K07817
Organismal Systems	Digestive system	Mineral absorption	1	61	0.3324814	0.53657889	ko04978	ncbi_519758(ATP1B1)	K01540
Human Diseases	Immune diseases	Systemic lupus erythematosus	2	183	0.3399506	0.54011727	ko05322	ncbi_107131209(C4A);ncbi_280678(C4A)	K03989+K03989
Organismal Systems	Nervous system	Long-term depression	1	63	0.3413011	0.54011727	ko04730	ncbi_281239(IGF1)	K05459
Human Diseases	Cancers	Endometrial cancer	1	66	0.3543164	0.55532282	ko05213	ncbi_282637(CDH1)	K05689
Metabolism	Lipid metabolism	Steroid hormone biosynthesis	1	68	0.3628525	0.55634745	ko00140	ncbi_112444495(CYP17A1)	K00512
Human Diseases	Infectious diseases	Shigellosis	1	69	0.3670789	0.55634745	ko05131	ncbi_280828(CXCL8)	K10030
Human Diseases	Cancers	Transcriptional misregulation in cancers	2	195	0.3687136	0.55634745	ko05202	ncbi_280828(CXCL8);ncbi_281239(IGF1)	K10030+K05459
Metabolism	Lipid metabolism	Glycerolipid metabolism	1	70	0.3712777	0.55634745	ko00561	ncbi_505290(MGLL)	K01054
Organismal Systems	Endocrine system	Renin secretion	1	71	0.3754492	0.55634745	ko04924	ncbi_505740(ADCY5)	K08045
Human Diseases	Substance dependence	Amphetamine addiction	1	71	0.3754492	0.55634745	ko05031	ncbi_505740(ADCY5)	K08045
Metabolism	Global and overview maps	Biosynthesis of amino acids	1	73	0.3837108	0.56346721	ko01230	ncbi_539188(GPT)	K00814
Human Diseases	Cancers	Glioma	1	74	0.3878012	0.56438925	ko05214	ncbi_281239(IGF1)	K05459
Cellular Processes	Cellular community - eukaryotes	Adherens junction	1	78	0.4038978	0.58261364	ko04520	ncbi_282637(CDH1)	K05689
Human Diseases	Drug resistance	EGFR tyrosine kinase inhibitor resistance	1	81	0.4156967	0.58920489	ko01521	ncbi_281239(IGF1)	K05459
Human Diseases	Infectious diseases	Bacterial invasion of epithelial cells	1	81	0.4156967	0.58920489	ko05100	ncbi_282637(CDH1)	K05689
Human Diseases	Cardiovascular diseases	Arrhythmogenic right ventricular cardiomyopathy (ARVC)	1	82	0.4195784	0.58957999	ko05412	ncbi_508490(ITGA3)	K06482
Cellular Processes	Cell growth and death	p53 signaling pathway	1	83	0.4234348	0.58991344	ko04115	ncbi_281239(IGF1)	K05459
Organismal Systems	Endocrine system	Prolactin signaling pathway	1	84	0.427266	0.59020642	ko04917	ncbi_112444495(CYP17A1)	K00512
Organismal Systems	Circulatory system	Cardiac muscle contraction	1	85	0.4310722	0.59046024	ko04260	ncbi_519758(ATP1B1)	K01540
Organismal Systems	Nervous system	GABAergic synapse	1	94	0.4642286	0.62506061	ko04727	ncbi_505740(ADCY5)	K08045
Organismal Systems	Endocrine system	GnRH signaling pathway	1	94	0.4642286	0.62506061	ko04912	ncbi_505740(ADCY5)	K08045
Human Diseases	Cancers	Small cell lung cancer	1	96	0.4713347	0.62506061	ko05222	ncbi_508490(ITGA3)	K06482
Organismal Systems	Environmental adaptation	Thermogenesis	2	240	0.4716715	0.62506061	ko04714	ncbi_505290(MGLL);ncbi_505740(ADCY5)	K01054+K08045
Metabolism	Nucleotide metabolism	Pyrimidine metabolism	1	99	0.4818206	0.62829406	ko00240	ncbi_615535(ENPP1)	K01513
Organismal Systems	Sensory system	Taste transduction	1	99	0.4818206	0.62829406	ko04742	ncbi_782166(KCNK5)	K04916
Organismal Systems	Environmental adaptation	Circadian entrainment	1	104	0.4988449	0.64289525	ko04713	ncbi_505740(ADCY5)	K08045
Organismal Systems	Endocrine system	Melanogenesis	1	105	0.5021832	0.64289525	ko04916	ncbi_505740(ADCY5)	K08045
Human Diseases	Endocrine and metabolic diseases	AGE-RAGE signaling pathway in diabetic complications	1	106	0.5054996	0.64289525	ko04933	ncbi_280828(CXCL8)	K10030
Organismal Systems	Endocrine system	Parathyroid hormone synthesis, secretion and action	1	107	0.5087944	0.64289525	ko04928	ncbi_505740(ADCY5)	K08045
Organismal Systems	Immune system	RIG-I-like receptor signaling pathway	1	110	0.5185497	0.64521833	ko04622	ncbi_280828(CXCL8)	K10030
Organismal Systems	Immune system	Hematopoietic cell lineage	1	110	0.5185497	0.64521833	ko04640	ncbi_508490(ITGA3)	K06482
Environmental Information Processing	Signal transduction	HIF-1 signaling pathway	1	113	0.5281147	0.64522318	ko04066	ncbi_281239(IGF1)	K05459
Organismal Systems	Nervous system	Glutamatergic synapse	1	114	0.5312613	0.64522318	ko04724	ncbi_505740(ADCY5)	K08045
Organismal Systems	Nervous system	Cholinergic synapse	1	114	0.5312613	0.64522318	ko04725	ncbi_505740(ADCY5)	K08045
Human Diseases	Infectious diseases	Toxoplasmosis	1	115	0.5343873	0.64522318	ko05145	ncbi_513478(IL10RA)	K05134
Organismal Systems	Immune system	Toll-like receptor signaling pathway	1	119	0.5466879	0.64681386	ko04620	ncbi_280828(CXCL8)	K10030
Human Diseases	Infectious diseases	HTLV-I infection	2	280	0.5545971	0.64681386	ko05166	ncbi_505740(ADCY5);ncbi_515376(CDC20)	K08045+K03363
Organismal Systems	Endocrine system	Thyroid hormone signaling pathway	1	122	0.5557033	0.64681386	ko04919	ncbi_519758(ATP1B1)	K01540
Organismal Systems	Nervous system	Serotonergic synapse	1	123	0.5586691	0.64681386	ko04726	ncbi_505740(ADCY5)	K08045
Human Diseases	Cancers	Prostate cancer	1	123	0.5586691	0.64681386	ko05215	ncbi_281239(IGF1)	K05459
Human Diseases	Infectious diseases	Chagas disease (American trypanosomiasis)	1	124	0.5616154	0.64681386	ko05142	ncbi_280828(CXCL8)	K10030
Cellular Processes	Cell growth and death	Cell cycle	1	126	0.5674502	0.64681386	ko04110	ncbi_515376(CDC20)	K03363
Environmental Information Processing	Signal transduction	AMPK signaling pathway	1	126	0.5674502	0.64681386	ko04152	ncbi_281239(IGF1)	K05459
Environmental Information Processing	Signal transduction	MAPK signaling pathway	2	293	0.5795613	0.65603119	ko04010	ncbi_281239(IGF1);ncbi_616885(FGF7)	K05459+K04358
Organismal Systems	Endocrine system	Relaxin signaling pathway	1	136	0.595499	0.66942301	ko04926	ncbi_505740(ADCY5)	K08045
Cellular Processes	Transport and catabolism	Autophagy - animal	1	138	0.6008904	0.67085709	ko04140	ncbi_512786(PRAP1)	K21250
Organismal Systems	Endocrine system	Estrogen signaling pathway	1	141	0.6088454	0.67511429	ko04915	ncbi_505740(ADCY5)	K08045
Human Diseases	Neurodegenerative diseases	Parkinson disease	1	152	0.6367031	0.70123382	ko05012	ncbi_505740(ADCY5)	K08045
Environmental Information Processing	Signal transduction	mTOR signaling pathway	1	159	0.6534058	0.70811811	ko04150	ncbi_281239(IGF1)	K05459
Human Diseases	Endocrine and metabolic diseases	Non-alcoholic fatty liver disease (NAFLD)	1	161	0.6580379	0.70811811	ko04932	ncbi_280828(CXCL8)	K10030
Environmental Information Processing	Signal transduction	Hippo signaling pathway	1	162	0.660331	0.70811811	ko04390	ncbi_282637(CDH1)	K05689
Human Diseases	Infectious diseases	Hepatitis B	1	162	0.660331	0.70811811	ko05161	ncbi_280828(CXCL8)	K10030
Cellular Processes	Cell growth and death	Cellular senescence	1	169	0.6759655	0.72005896	ko04218	ncbi_280828(CXCL8)	K10030
Genetic Information Processing	Folding, sorting and degradation	Protein processing in endoplasmic reticulum	1	171	0.6803011	0.72005896	ko04141	ncbi_512589(FBXO2)	K10099
Human Diseases	Infectious diseases	Human papillomavirus infection	2	371	0.708198	0.74475015	ko05165	ncbi_338092(THBS2);ncbi_508490(ITGA3)	K04659+K06482
Human Diseases	Infectious diseases	Influenza A	1	200	0.7371195	0.77019538	ko05164	ncbi_280828(CXCL8)	K10030
Human Diseases	Infectious diseases	Tuberculosis	1	204	0.7441334	0.77257162	ko05152	ncbi_513478(IL10RA)	K05134
Human Diseases	Infectious diseases	Epstein-Barr virus infection	1	211	0.7559679	0.77513998	ko05169	ncbi_513478(IL10RA)	K05134
Human Diseases	Cancers	Proteoglycans in cancer	1	212	0.757614	0.77513998	ko05205	ncbi_281239(IGF1)	K05459
Human Diseases	Neurodegenerative diseases	Huntington disease	1	214	0.7608736	0.77513998	ko05016	ncbi_281528(TGM2)	K05625
Human Diseases	Substance dependence	Alcoholism	1	230	0.7854458	0.79520289	ko05034	ncbi_505740(ADCY5)	K08045
Human Diseases	Cancers	Viral carcinogenesis	1	237	0.7953995	0.80030937	ko05203	ncbi_515376(CDC20)	K03363
Metabolism	Global and overview maps	Metabolic pathways	6	1369	0.9055391	0.90553910	ko01100	ncbi_112444495(CYP17A1);ncbi_112447087(BPGM);ncbi_282873(ACSS1);ncbi_505290(MGLL);ncbi_539188(GPT);ncbi_615535(ENPP1)	K00512+K01837+K01895+K01054+K00814+K01513
